# Supplementary material for: Synthesis, Structure, Reactivity, and Intramolecular Donor–Acceptor Interactions in a Phosphinoferrocene Stibine and Its Corresponding Phosphine Chalcogenides and Stiboranes
Source: Inorg Chem. 2023 Aug 10;62(34):14028–43. doi: 10.1021/acs.inorgchem.3c02075 (PMC10466383; doi:10.1021/acs.inorgchem.3c02075)
Supplement: Supplementary file 2 — ic3c02075_si_002.xyz [file ic3c02075_si_002.xyz]

    4
Me+ in vacuum (scf done:   -39.433450)
 C     0.115807    -0.199714     0.082105
 H    -0.068087     0.117380     1.112551
 H     1.026613     0.117377    -0.433712
 H    -0.610971    -0.834970    -0.432397

   43
3 (FcPPh2) in vacuum (scf done: -1314.210598)
 C    -0.061935    -0.033136     0.065716
 P    -0.139646    -0.216866     1.890401
 C     1.602226     0.007424     2.334512
 C     2.666247     0.587188     1.578719
 H     2.582944     0.962653     0.570716
 C     2.154446    -0.407723     3.586392
 C     3.533790    -0.080871     3.598177
 C     3.850182     0.529439     2.355539
 H     4.830660     0.853290     2.040190
 H     4.229820    -0.298998     4.393951
 H     1.609801    -0.908878     4.372609
Fe     3.098046    -1.347508     2.051622
 C     4.395678    -2.344210     0.829340
 C     3.070676    -2.443552     0.328675
 C     2.274479    -3.069366     1.324643
 C     3.104828    -3.353744     2.439523
 C     4.416951    -2.905048     2.133849
 C    -0.150716    -1.187105    -0.709847
 C    -0.057632    -1.123868    -2.092677
 C     0.110422     0.101758    -2.719917
 C     0.177990     1.261338    -1.959155
 C     0.091189     1.194760    -0.577034
 H     2.716792    -2.068593    -0.619599
 C    -0.846003     1.405377     2.366136
 C    -2.204111     1.612613     2.117383
 C    -2.814952     2.804583     2.468071
 C    -2.081541     3.804751     3.094007
 C    -0.736284     3.603207     3.360140
 C    -0.120046     2.413021     2.995741
 H     1.213188    -3.255340     1.269401
 H     2.785766    -3.798193     3.369793
 H     5.272056    -2.949901     2.790970
 H     5.231556    -1.886138     0.322906
 H    -2.786521     0.831143     1.638409
 H    -3.868940     2.951936     2.260020
 H    -2.560192     4.735647     3.376282
 H    -0.157293     4.378278     3.850314
 H     0.934904     2.269408     3.199672
 H     0.136970     2.105380     0.010480
 H     0.297448     2.223429    -2.445188
 H     0.176871     0.155594    -3.800758
 H    -0.126220    -2.032403    -2.680648
 H    -0.299951    -2.144983    -0.223245

   47
FcPPh2Me+ in vacuum (scf done: -1353.904626)
 C    -0.083545    -0.057901     0.032916
 P     0.000438     0.042292     1.815649
 C     1.671518     0.044439     2.364719
 C     2.773594     0.654871     1.680332
 H     2.737713     1.121286     0.708255
 C     2.163787    -0.486888     3.604539
 C     3.545141    -0.195975     3.671987
 C     3.917296     0.503173     2.495040
 H     4.915350     0.824216     2.240020
 H     4.209964    -0.495479     4.467355
 H     1.589848    -1.018987     4.347326
Fe     3.108500    -1.323319     2.008498
 C     4.529661    -2.232976     0.857703
 C     3.276561    -2.252105     0.193257
 C     2.361305    -2.956721     1.018563
 C     3.043309    -3.365650     2.192629
 C     4.385514    -2.917573     2.091985
 C    -0.399777    -1.251239    -0.612676
 C    -0.398179    -1.306424    -1.997065
 C    -0.078791    -0.176620    -2.736650
 C     0.225982     1.017013    -2.095798
 C     0.218732     1.082290    -0.713049
 H     3.051203    -1.795538    -0.758388
 C    -0.853361    -1.349345     2.559626
 C    -0.806889     1.551834     2.335759
 C    -2.062935     1.870126     1.816185
 C    -2.711966     3.012949     2.248133
 C    -2.111293     3.838215     3.191177
 C    -0.860970     3.524996     3.703261
 C    -0.203245     2.380809     3.278724
 H     1.326311    -3.151058     0.786093
 H     2.615952    -3.905516     3.023730
 H     5.154662    -3.047276     2.837753
 H     5.427469    -1.749925     0.503702
 H    -2.526440     1.236695     1.066955
 H    -3.685857     3.264482     1.845882
 H    -2.621258     4.734504     3.524260
 H    -0.392943     4.174338     4.433199
 H     0.777020     2.138059     3.672616
 H     0.432487     2.021776    -0.214798
 H     0.460462     1.901891    -2.675095
 H    -0.078156    -0.223250    -3.819265
 H    -0.650631    -2.232828    -2.498654
 H    -0.658798    -2.137508    -0.046370
 H    -0.332680    -2.279368     2.333367
 H    -1.879669    -1.387043     2.192576
 H    -0.872453    -1.198669     3.639721

   43
4 (FcSbPh2) in vacuum (scf done:  -978.393853)
 C    -0.199914    -0.201397    -0.037754
Sb    -0.443220    -0.524257     2.087682
 C     1.610213    -0.162624     2.556408
 C     2.576554     0.504479     1.746706
 H     2.393897     0.915148     0.765208
 C     2.282678    -0.596399     3.738097
 C     3.641027    -0.192266     3.658823
 C     3.822004     0.488768     2.426324
 H     4.753138     0.888308     2.053284
 H     4.408820    -0.399852     4.388881
 H     1.840849    -1.162699     4.544802
Fe     3.162443    -1.415293     2.092653
 C     4.487535    -2.281916     0.806045
 C     3.166373    -2.389114     0.297060
 C     2.392398    -3.109559     1.245104
 C     3.231584    -3.442503     2.340710
 C     4.528051    -2.931518     2.068607
 C    -0.129789    -1.304766    -0.883831
 C     0.074886    -1.143392    -2.247556
 C     0.201579     0.130110    -2.782833
 C     0.115849     1.237467    -1.950975
 C    -0.086121     1.072545    -0.587141
 H     2.799304    -1.962160    -0.623843
 C    -1.114551     1.486223     2.510668
 C    -2.451668     1.808790     2.289269
 C    -2.922672     3.090035     2.537870
 C    -2.061560     4.063463     3.024714
 C    -0.731118     3.749527     3.258852
 C    -0.259596     2.468244     3.001993
 H     1.341309    -3.340917     1.164898
 H     2.928901    -3.964148     3.235693
 H     5.384927    -2.995062     2.721806
 H     5.307846    -1.763168     0.333890
 H    -3.141381     1.059076     1.911794
 H    -3.964804     3.327804     2.354235
 H    -2.428312     5.064325     3.223209
 H    -0.053588     4.505510     3.640998
 H     0.785394     2.238333     3.181250
 H    -0.156639     1.947274     0.051269
 H     0.205363     2.236077    -2.364901
 H     0.359146     0.259743    -3.847717
 H     0.130958    -2.013696    -2.892424
 H    -0.234153    -2.308753    -0.483597

    47
FcSbPh2Me+ in vacuum (scf done: -1018.040552)
 C    -0.132602    -0.120195    -0.209742
Sb    -0.067969    -0.007853     1.886370
 C     1.886225     0.031110     2.571461
 C     2.981015     0.656101     1.898171
 H     2.937148     1.195598     0.964204
 C     2.389688    -0.607823     3.748214
 C     3.782404    -0.359438     3.799494
 C     4.144008     0.414179     2.667122
 H     5.142747     0.733142     2.412008
 H     4.457705    -0.728963     4.555634
 H     1.821881    -1.183162     4.463625
Fe     3.278476    -1.350559     2.072107
 C     4.634979    -2.224235     0.820596
 C     3.367643    -2.143168     0.188529
 C     2.441410    -2.870594     0.981969
 C     3.132646    -3.393769     2.105487
 C     4.489911    -2.994281     2.003672
 C    -0.437992    -1.320126    -0.842898
 C    -0.438828    -1.380436    -2.228468
 C    -0.136698    -0.248808    -2.972640
 C     0.158100     0.949485    -2.337440
 C     0.158334     1.020226    -0.952458
 H     3.140940    -1.609240    -0.721734
 C    -1.042497    -1.697224     2.709016
 C    -1.017002     1.775991     2.465032
 C    -2.208028     2.162814     1.857864
 C    -2.819544     3.341929     2.254769
 C    -2.242850     4.124748     3.245909
 C    -1.051980     3.737143     3.843096
 C    -0.431232     2.559075     3.454163
 H     1.394880    -3.009581     0.758505
 H     2.702542    -3.977598     2.904871
 H     5.269456    -3.211407     2.717588
 H     5.544217    -1.753192     0.479995
 H    -2.660079     1.563560     1.074200
 H    -3.746780     3.650995     1.787127
 H    -2.723911     5.046314     3.551757
 H    -0.601747     4.353621     4.611980
 H     0.505331     2.264573     3.916516
 H     0.374512     1.965668    -0.465571
 H     0.384281     1.834106    -2.920789
 H    -0.137677    -0.299463    -4.055029
 H    -0.678343    -2.312498    -2.726288
 H    -0.682466    -2.210372    -0.273416
 H    -0.426328    -2.577960     2.536199
 H    -2.017139    -1.810911     2.236900
 H    -1.168843    -1.532452     3.778009

   65
1 in vacuum (scf done: -1781.961257)
 C     5.041525    -1.921706    -0.426178
 C     5.181554    -0.584064    -0.786330
 C     6.464558    -0.080029    -1.008266
 C     7.579296    -0.885999    -0.851954
 C     7.429382    -2.218908    -0.490026
 C     6.159301    -2.733622    -0.282781
 P     3.770627     0.554487    -1.050613
 C     3.933449     1.641366     0.419481
 C     3.498334     2.959984     0.307205
 C     3.554351     3.822559     1.392632
 C     4.062448     3.378268     2.604230
 C     4.520881     2.072768     2.722099
 C     4.459008     1.211581     1.637554
 C     2.373542    -0.490079    -0.561739
 C     1.837942    -0.749336     0.737071
 C     0.739735    -1.634021     0.602714
 C     0.587888    -1.936960    -0.776551
 C     1.584468    -1.231144    -1.495659
Fe     0.421138     0.082039    -0.465561
 C    -0.686399     1.176560    -1.785045
 C    -1.529543     0.629811    -0.771809
 C    -1.051880     1.123048     0.478537
 C     0.063092     1.966387     0.236244
 C     0.288196     1.999206    -1.165450
Sb    -3.157262    -0.710660    -1.119845
 C    -3.095106    -1.623448     0.839769
 C    -2.583175    -2.911787     0.966524
 C    -2.480144    -3.516701     2.212218
 C    -2.898521    -2.838606     3.347682
 C    -3.428060    -1.561038     3.230484
 C    -3.529403    -0.959182     1.983554
 C    -4.705988     0.708618    -0.612160
 C    -4.435776     2.054695    -0.385895
 C    -5.461578     2.935884    -0.067149
 C    -6.767553     2.480182     0.031411
 C    -7.047276     1.139774    -0.195565
 C    -6.022866     0.262760    -0.521364
 H    -1.446667     0.858815     1.447906
 H     0.670070     2.453351     0.984768
 H     1.089518     2.515049    -1.671774
 H    -0.755661     0.972193    -2.843367
 H     1.717585    -1.227110    -2.567142
 H    -0.177702    -2.562585    -1.210023
 H     0.094580    -1.975872     1.398016
 H     2.185050    -0.302316     1.655567
 H     6.589368     0.958141    -1.301404
 H     8.568929    -0.475894    -1.020242
 H     8.300909    -2.853266    -0.374440
 H     6.033618    -3.773584    -0.001896
 H     4.053388    -2.331987    -0.251914
 H     3.116129     3.314758    -0.643979
 H     3.208745     4.845055     1.288381
 H     4.113054     4.051149     3.452867
 H     4.930773     1.724199     3.663673
 H     4.827765     0.195980     1.733462
 H    -2.255029    -3.458570     0.087398
 H    -2.075150    -4.519460     2.294593
 H    -2.820341    -3.308319     4.321755
 H    -3.766552    -1.030325     4.113823
 H    -3.955884     0.035669     1.904172
 H    -6.261729    -0.782365    -0.697115
 H    -8.066447     0.776333    -0.121519
 H    -7.567195     3.167883     0.282874
 H    -5.236495     3.982430     0.107885
 H    -3.417357     2.423020    -0.449385

   69
1Me(P)+ in vacuum (scf done: -1821.657720)
 C    -5.877340     0.332704     0.388172
 C    -4.717654     0.835608    -0.196777
 C    -4.479358     2.205874    -0.157880
 C    -5.380980     3.058539     0.465420
 C    -6.528966     2.549241     1.053548
 C    -6.775898     1.184321     1.014527
Sb    -3.386558    -0.516309    -1.216385
 C    -3.095115    -1.824679     0.478153
 C    -2.776944    -3.159614     0.242974
 C    -2.506028    -4.022363     1.297680
 C    -2.557598    -3.556168     2.603011
 C    -2.899537    -2.232683     2.850040
 C    -3.172622    -1.374424     1.793973
 C    -1.639105     0.701456    -0.864390
 C    -0.762931     1.188758    -1.877026
 C     0.235621     1.989079    -1.267352
 C    -0.007669     2.004291     0.131937
 C    -1.157970     1.213196     0.374940
Fe     0.294850     0.086642    -0.507658
 C     1.436441    -1.315525    -1.447117
 C     2.175023    -0.628091    -0.425274
 C     1.507657    -0.853149     0.824599
 C     0.385043    -1.670050     0.569405
 C     0.343306    -1.952242    -0.819563
 P     3.672863     0.263343    -0.643038
 C     3.729064     1.701248     0.418412
 C     3.481043     2.978251    -0.079849
 C     3.466707     4.062879     0.782118
 C     3.693814     3.875358     2.138144
 C     3.950840     2.604702     2.635832
 C     3.975729     1.517264     1.779449
 C     5.065915    -0.786459    -0.243094
 C     4.887145    -2.161425    -0.108306
 C     5.981927    -2.970215     0.154935
 C     7.244766    -2.410764     0.281614
 C     7.422520    -1.038842     0.150230
 C     6.336022    -0.222881    -0.110276
 H    -1.578480     1.000439     1.345723
 H     0.593650     2.503969     0.876797
 H     1.036843     2.500797    -1.777996
 H    -0.833824     0.964647    -2.931454
 H     1.666753    -1.337283    -2.501004
 H    -0.422698    -2.522097    -1.320840
 H    -0.352214    -1.980870     1.294405
 H     1.796213    -0.444795     1.780646
 H     6.474555     0.849896    -0.195836
 H     8.409533    -0.605022     0.255977
 H     8.097692    -3.046214     0.489207
 H     5.846280    -4.039382     0.264534
 H     3.897887    -2.595043    -0.200722
 H     3.303408     3.137344    -1.136369
 H     3.279183     5.056380     0.393112
 H     3.680400     4.725531     2.809896
 H     4.141524     2.461939     3.692641
 H     4.200743     0.529296     2.166410
 H    -2.743325    -3.542975    -0.773024
 H    -2.262506    -5.060154     1.099554
 H    -2.349958    -4.227122     3.428641
 H    -2.964251    -1.870499     3.870192
 H    -3.466879    -0.351040     2.002392
 H    -6.085737    -0.732903     0.372993
 H    -7.672150     0.780102     1.471419
 H    -7.232234     3.215012     1.540275
 H    -5.184466     4.124624     0.491106
 H    -3.582883     2.621439    -0.606309
 C     3.807274     0.757178    -2.362877
 H     4.706802     1.358102    -2.500917
 H     3.890763    -0.145148    -2.969809
 H     2.923930     1.317713    -2.667309

   69
1Me(Sb)+ in vacuum (scf done: -1821.609274)
 C    -5.979307     0.289263    -0.148242
 C    -4.757999     0.894455    -0.429045
 C    -4.655717     2.276503    -0.548733
 C    -5.792017     3.057034    -0.393813
 C    -7.013574     2.458743    -0.120097
 C    -7.108308     1.079163     0.004491
Sb    -3.027260    -0.273841    -0.670593
 C    -3.042533    -1.755092     0.818591
 C    -2.685934    -3.063805     0.512233
 C    -2.658741    -4.018023     1.518323
 C    -2.985404    -3.663934     2.819709
 C    -3.349900    -2.358819     3.120136
 C    -3.383293    -1.398799     2.119895
 C    -1.370416     0.954067    -0.500909
 C    -0.545332     1.417207    -1.574354
 C     0.510087     2.163939    -1.000585
 C     0.354461     2.158787     0.409401
 C    -0.802084     1.409246     0.728979
Fe     0.511466     0.234790    -0.293619
 C     1.598406    -1.118422    -1.367519
 C     2.442956    -0.420793    -0.452645
 C     1.932098    -0.667430     0.856322
 C     0.793189    -1.503377     0.749525
 C     0.593222    -1.788975    -0.627736
 P     3.857703     0.597643    -0.982505
 C     4.165007     1.570224     0.540193
 C     3.811961     2.918250     0.532666
 C     3.987508     3.704182     1.663032
 C     4.534215     3.150857     2.811432
 C     4.913561     1.814756     2.821939
 C     4.733420     1.030144     1.693461
 C     5.209720    -0.630023    -0.916172
 C     5.063156    -1.942970    -0.475328
 C     6.148898    -2.808092    -0.472068
 C     7.392232    -2.369905    -0.900841
 C     7.547179    -1.063074    -1.344144
 C     6.461857    -0.203347    -1.361581
 H    -1.168696     1.200135     1.722559
 H     1.035663     2.603839     1.118613
 H     1.326760     2.609144    -1.547641
 H    -0.686175     1.225185    -2.627169
 H     1.707130    -1.114442    -2.441935
 H    -0.187691    -2.410655    -1.039238
 H     0.171122    -1.841983     1.564797
 H     2.326880    -0.242861     1.766458
 H     6.587212     0.812754    -1.723017
 H     8.515243    -0.715714    -1.686312
 H     8.239309    -3.045958    -0.895122
 H     6.021754    -3.828422    -0.128107
 H     4.098479    -2.296971    -0.130049
 H     3.410897     3.360265    -0.373870
 H     3.714357     4.753175     1.640687
 H     4.683289     3.764407     3.692490
 H     5.360583     1.384831     3.711199
 H     5.049068    -0.007782     1.701909
 H    -2.431212    -3.354332    -0.501290
 H    -2.383274    -5.039346     1.283914
 H    -2.962025    -4.411486     3.603777
 H    -3.613366    -2.086709     4.135305
 H    -3.683858    -0.384659     2.362265
 H    -6.060578    -0.787213    -0.037932
 H    -8.063206     0.616350     0.223532
 H    -7.898645     3.072071     0.001381
 H    -5.720763     4.134373    -0.484503
 H    -3.700073     2.748690    -0.752515
 C    -2.983802    -1.200811    -2.572866
 H    -3.754018    -1.969452    -2.612786
 H    -3.182080    -0.441462    -3.327783
 H    -1.998142    -1.635827    -2.729620

    4
Me+ in chloroform (scf done:   -39.525995)
 C     0.115595    -0.200248     0.081926
 H    -0.066805     0.116496     1.108167
 H     1.022995     0.116561    -0.431034
 H    -0.608423    -0.832735    -0.430513

   43
3 (FcPPh2) in chloroform (scf done: -1314.216010)
 C    -0.064583    -0.035590     0.063802
 P    -0.135676    -0.209799     1.888489
 C     1.604776     0.009531     2.335565
 C     2.669992     0.591226     1.582174
 H     2.588946     0.971738     0.575811
 C     2.155350    -0.409798     3.587358
 C     3.535002    -0.083422     3.601099
 C     3.853115     0.530545     2.360374
 H     4.834270     0.854314     2.046648
 H     4.230425    -0.305322     4.396539
 H     1.610882    -0.912760     4.372760
Fe     3.099302    -1.345652     2.049711
 C     4.409884    -2.338151     0.837889
 C     3.089697    -2.435557     0.322468
 C     2.282219    -3.065143     1.307707
 C     3.100738    -3.353754     2.430956
 C     4.416685    -2.904147     2.140930
 C    -0.170359    -1.191119    -0.707892
 C    -0.082400    -1.132003    -2.091751
 C     0.098042     0.090435    -2.722857
 C     0.184472     1.251596    -1.965237
 C     0.102728     1.189082    -0.582300
 H     2.746728    -2.058964    -0.629323
 C    -0.845962     1.410778     2.364686
 C    -2.204577     1.617228     2.115177
 C    -2.817666     2.807360     2.470752
 C    -2.085743     3.806406     3.101745
 C    -0.739585     3.605899     3.367534
 C    -0.121715     2.417295     2.998710
 H     1.222306    -3.254297     1.237588
 H     2.771670    -3.801272     3.356476
 H     5.264282    -2.950096     2.807910
 H     5.251303    -1.877400     0.342809
 H    -2.786909     0.838015     1.632244
 H    -3.871664     2.954118     2.262377
 H    -2.565934     4.735453     3.387450
 H    -0.161808     4.380008     3.860627
 H     0.933402     2.274995     3.202784
 H     0.166145     2.100904     0.001677
 H     0.315937     2.210661    -2.453997
 H     0.161296     0.140688    -3.804023
 H    -0.163285    -2.041141    -2.677028
 H    -0.327783    -2.147095    -0.220188

   47
FcPPh2Me+ in chloroform (scf done: -1353.951691)
 C    -0.082024    -0.077799     0.053615
 P    -0.008015     0.032100     1.836273
 C     1.665845     0.047458     2.385650
 C     2.763426     0.672404     1.708422
 H     2.725207     1.156377     0.745375
 C     2.162896    -0.506553     3.612569
 C     3.544581    -0.216818     3.679719
 C     3.911448     0.505451     2.514488
 H     4.908753     0.827855     2.258196
 H     4.213360    -0.535025     4.464471
 H     1.590524    -1.054034     4.345142
Fe     3.105208    -1.310946     1.996603
 C     4.509285    -2.188060     0.805580
 C     3.243416    -2.207114     0.163602
 C     2.348176    -2.932166     0.994136
 C     3.054867    -3.353823     2.149397
 C     4.392884    -2.894217     2.031891
 C    -0.429069    -1.265574    -0.585899
 C    -0.413845    -1.329869    -1.970094
 C    -0.052593    -0.215700    -2.714047
 C     0.281601     0.972878    -2.078126
 C     0.262516     1.047725    -0.696060
 H     2.993984    -1.730976    -0.772500
 C    -0.854547    -1.351283     2.593921
 C    -0.813022     1.550284     2.339360
 C    -2.045795     1.889576     1.780707
 C    -2.691734     3.040053     2.198784
 C    -2.111242     3.850345     3.167053
 C    -0.883807     3.514109     3.719424
 C    -0.229688     2.362852     3.308480
 H     1.309264    -3.127085     0.781224
 H     2.642361    -3.901739     2.982727
 H     5.174354    -3.022868     2.765051
 H     5.394314    -1.685144     0.446785
 H    -2.494359     1.265534     1.015119
 H    -3.647325     3.308569     1.764970
 H    -2.618124     4.752658     3.488403
 H    -0.430182     4.150838     4.469259
 H     0.732957     2.102774     3.733267
 H     0.503346     1.983032    -0.202819
 H     0.550541     1.846119    -2.659819
 H    -0.040575    -0.270379    -3.796173
 H    -0.687486    -2.252508    -2.467172
 H    -0.721403    -2.140147    -0.017970
 H    -0.344593    -2.283929     2.356072
 H    -1.887593    -1.380209     2.246893
 H    -0.848149    -1.199956     3.673737

   43
4 (FcSbPh2) in chloroform (scf done:  -978.399053)
 C    -0.201552    -0.193478    -0.051751
Sb    -0.439230    -0.520908     2.073720
 C     1.614897    -0.158233     2.539893
 C     2.585158     0.499391     1.726592
 H     2.406590     0.903622     0.741571
 C     2.283161    -0.582473     3.727742
 C     3.642954    -0.181552     3.648499
 C     3.829167     0.487618     2.409809
 H     4.762303     0.881590     2.035392
 H     4.408544    -0.384709     4.382384
 H     1.837612    -1.139992     4.538678
Fe     3.166711    -1.418645     2.092241
 C     4.511835    -2.305378     0.840394
 C     3.200291    -2.405645     0.303874
 C     2.399208    -3.112540     1.240336
 C     3.212380    -3.444668     2.356405
 C     4.519424    -2.946592     2.108530
 C    -0.136401    -1.296125    -0.900064
 C     0.064543    -1.132160    -2.264645
 C     0.192378     0.142511    -2.798378
 C     0.113601     1.249145    -1.963758
 C    -0.084012     1.081406    -0.599133
 H     2.857828    -1.984228    -0.629171
 C    -1.116123     1.486373     2.508430
 C    -2.461838     1.797359     2.321448
 C    -2.937448     3.075490     2.581377
 C    -2.072334     4.057440     3.045452
 C    -0.732872     3.755151     3.245248
 C    -0.257592     2.477016     2.976956
 H     1.348342    -3.336322     1.137904
 H     2.886098    -3.956856     3.248806
 H     5.361259    -3.011561     2.781176
 H     5.346600    -1.796399     0.382716
 H    -3.155098     1.041479     1.963542
 H    -3.986092     3.303907     2.424732
 H    -2.442570     5.055278     3.252584
 H    -0.052177     4.517429     3.608916
 H     0.793787     2.256880     3.129487
 H    -0.145684     1.955595     0.040952
 H     0.206439     2.248261    -2.375733
 H     0.347377     0.273717    -3.863457
 H     0.117672    -2.001410    -2.911108
 H    -0.241194    -2.300992    -0.502353

   47
FcSbPh2Me+ in chloroform (scf done: -1018.088927)
 C    -0.129284    -0.125923    -0.220411
Sb    -0.094692    -0.023129     1.878993
 C     1.866143     0.037588     2.552258
 C     2.952049     0.664153     1.867273
 H     2.898257     1.190812     0.926605
 C     2.378805    -0.579241     3.734955
 C     3.770310    -0.319835     3.778079
 C     4.121327     0.442667     2.633796
 H     5.116545     0.763831     2.367609
 H     4.451876    -0.677953     4.534199
 H     1.816940    -1.149785     4.458407
Fe     3.274679    -1.336720     2.065797
 C     4.652765    -2.224907     0.854100
 C     3.401484    -2.138088     0.189161
 C     2.449636    -2.854719     0.962284
 C     3.107256    -3.377058     2.105859
 C     4.471199    -2.988463     2.037768
 C    -0.460860    -1.319390    -0.852340
 C    -0.439147    -1.388424    -2.237599
 C    -0.090375    -0.271119    -2.982940
 C     0.230028     0.921278    -2.348534
 C     0.209761     1.000445    -0.963936
 H     3.198957    -1.600346    -0.724598
 C    -1.069287    -1.712896     2.691305
 C    -1.033432     1.763723     2.475128
 C    -2.248290     2.142811     1.912904
 C    -2.847166     3.324125     2.323951
 C    -2.235185     4.116808     3.285929
 C    -1.021510     3.735429     3.840219
 C    -0.413761     2.555201     3.436034
 H     1.405487    -2.978811     0.719662
 H     2.648009    -3.945095     2.900353
 H     5.228947    -3.202116     2.775978
 H     5.572338    -1.756786     0.537684
 H    -2.730730     1.534212     1.155852
 H    -3.792743     3.626325     1.889696
 H    -2.706538     5.039769     3.602716
 H    -0.543279     4.357517     4.587440
 H     0.538526     2.263520     3.866428
 H     0.450642     1.941386    -0.480920
 H     0.493984     1.795473    -2.931604
 H    -0.073360    -0.328234    -4.064892
 H    -0.696969    -2.316815    -2.732994
 H    -0.742989    -2.197587    -0.282327
 H    -0.488752    -2.602506     2.456115
 H    -2.068406    -1.776501     2.264419
 H    -1.129253    -1.579555     3.769823

   65
1 in chloroform (scf done: -1781.968975)
 C     5.054281    -1.931721    -0.466851
 C     5.192500    -0.584867    -0.792867
 C     6.476183    -0.070295    -0.988705
 C     7.592872    -0.876268    -0.840941
 C     7.444537    -2.218990    -0.513502
 C     6.173879    -2.743495    -0.331643
 P     3.776534     0.549036    -1.051374
 C     3.938971     1.642539     0.412059
 C     3.522111     2.966315     0.288334
 C     3.579596     3.833628     1.370527
 C     4.070076     3.388335     2.589518
 C     4.508951     2.076501     2.719070
 C     4.445829     1.210836     1.637804
 C     2.380956    -0.499166    -0.570204
 C     1.856866    -0.780525     0.728967
 C     0.757188    -1.662615     0.587915
 C     0.592468    -1.941373    -0.795181
 C     1.583440    -1.223783    -1.510493
Fe     0.430691     0.073433    -0.446593
 C    -0.683874     1.195764    -1.738609
 C    -1.522629     0.626392    -0.734170
 C    -1.040596     1.092420     0.525104
 C     0.073215     1.942016     0.297086
 C     0.292403     2.006068    -1.104748
Sb    -3.148041    -0.711167    -1.106812
 C    -3.117592    -1.614657     0.857627
 C    -2.596107    -2.898224     0.998575
 C    -2.514184    -3.498631     2.248568
 C    -2.963699    -2.821470     3.373400
 C    -3.500702    -1.547833     3.241680
 C    -3.579869    -0.950046     1.990531
 C    -4.706751     0.712826    -0.639807
 C    -4.435634     2.044841    -0.340198
 C    -5.468457     2.927613    -0.047305
 C    -6.784110     2.486998    -0.048457
 C    -7.065182     1.160930    -0.349669
 C    -6.032629     0.282865    -0.649398
 H    -1.432824     0.808986     1.490210
 H     0.681159     2.415071     1.053856
 H     1.088644     2.537951    -1.602429
 H    -0.757802     1.015367    -2.801057
 H     1.706655    -1.202609    -2.583099
 H    -0.176247    -2.560345    -1.232869
 H     0.120256    -2.019137     1.383510
 H     2.212415    -0.352463     1.653271
 H     6.601805     0.975390    -1.253731
 H     8.582533    -0.458212    -0.988174
 H     8.317390    -2.852601    -0.404098
 H     6.049330    -3.790274    -0.076814
 H     4.066396    -2.350289    -0.311865
 H     3.152390     3.322923    -0.667046
 H     3.247741     4.859704     1.258200
 H     4.120806     4.064484     3.435504
 H     4.903130     1.726684     3.666795
 H     4.797644     0.190353     1.744654
 H    -2.243439    -3.444507     0.128800
 H    -2.101114    -4.497052     2.342486
 H    -2.902036    -3.287848     4.350266
 H    -3.860686    -1.016831     4.116305
 H    -4.008195     0.043169     1.901360
 H    -6.273585    -0.749588    -0.886239
 H    -8.091302     0.809664    -0.354434
 H    -7.589507     3.175126     0.182717
 H    -5.242141     3.962578     0.185652
 H    -3.411146     2.401431    -0.326360

   69
1Me(P)+ in chloroform (scf done: -1821.704576)
 C    -5.916227     0.340979     0.298790
 C    -4.713040     0.850677    -0.185507
 C    -4.446931     2.208247    -0.032669
 C    -5.362449     3.039692     0.600998
 C    -6.553798     2.521830     1.088237
 C    -6.829240     1.169432     0.936498
Sb    -3.352571    -0.469408    -1.218188
 C    -3.104001    -1.827850     0.442739
 C    -2.793917    -3.158359     0.173490
 C    -2.547607    -4.053490     1.207340
 C    -2.615386    -3.624739     2.525075
 C    -2.946914    -2.304948     2.804963
 C    -3.195573    -1.414232     1.769621
 C    -1.614047     0.728782    -0.815218
 C    -0.734161     1.244513    -1.811890
 C     0.275598     2.006703    -1.173135
 C     0.036667     1.968602     0.226429
 C    -1.123181     1.182925     0.443971
Fe     0.305779     0.072880    -0.490011
 C     1.435578    -1.296877    -1.492304
 C     2.185745    -0.655215    -0.451326
 C     1.527906    -0.923316     0.793365
 C     0.396583    -1.721444     0.516066
 C     0.341778    -1.950373    -0.883050
 P     3.685019     0.246847    -0.660458
 C     3.707393     1.706209     0.373068
 C     3.549865     2.977390    -0.173948
 C     3.503166     4.083478     0.659934
 C     3.611644     3.923454     2.033807
 C     3.783254     2.657770     2.579701
 C     3.837668     1.548515     1.753571
 C     5.069543    -0.792334    -0.202263
 C     4.908953    -2.174400    -0.133187
 C     5.998164    -2.974443     0.175012
 C     7.238301    -2.398688     0.411952
 C     7.397329    -1.020127     0.344241
 C     6.315406    -0.212595     0.038461
 H    -1.539502     0.934670     1.408128
 H     0.651256     2.424588     0.988464
 H     1.088425     2.519110    -1.663700
 H    -0.807293     1.061236    -2.873901
 H     1.658858    -1.274491    -2.547411
 H    -0.429726    -2.496048    -1.403005
 H    -0.335275    -2.053105     1.236940
 H     1.823962    -0.555608     1.763051
 H     6.438018     0.864091    -0.001852
 H     8.365422    -0.573112     0.535138
 H     8.086730    -3.027155     0.656047
 H     5.875557    -4.049075     0.234803
 H     3.937765    -2.621912    -0.309991
 H     3.469181     3.116784    -1.244772
 H     3.382464     5.071730     0.233350
 H     3.571504     4.790185     2.682836
 H     3.881226     2.534913     3.651426
 H     3.993718     0.565272     2.183148
 H    -2.738644    -3.510654    -0.852452
 H    -2.303697    -5.085804     0.982397
 H    -2.421169    -4.319808     3.334002
 H    -3.015847    -1.968802     3.833745
 H    -3.472012    -0.391704     2.004543
 H    -6.148692    -0.714668     0.194287
 H    -7.758004     0.757228     1.315298
 H    -7.266771     3.169954     1.585101
 H    -5.140939     4.095100     0.716516
 H    -3.515506     2.628498    -0.397338
 C     3.840458     0.698138    -2.386484
 H     4.722357     1.325364    -2.518969
 H     3.968697    -0.218494    -2.963055
 H     2.946346     1.220525    -2.726155

   69
1Me(Sb)+ (scf done: -1821.658452)
 C    -5.919465     0.269318     0.188985
 C    -4.756620     0.878677    -0.270528
 C    -4.691678     2.257520    -0.440132
 C    -5.808083     3.030288    -0.154706
 C    -6.973314     2.427602     0.298520
 C    -7.029523     1.051244     0.472068
Sb    -3.057694    -0.283682    -0.703445
 C    -2.937280    -1.811046     0.737403
 C    -2.739306    -3.133232     0.355005
 C    -2.606404    -4.112500     1.329114
 C    -2.670707    -3.771151     2.672391
 C    -2.876485    -2.451046     3.049576
 C    -3.012966    -1.465523     2.083691
 C    -1.393940     0.953564    -0.579681
 C    -0.580485     1.388263    -1.672010
 C     0.477429     2.156657    -1.131517
 C     0.332886     2.194558     0.279932
 C    -0.819082     1.450804     0.629645
Fe     0.497700     0.251565    -0.363524
 C     1.570380    -1.135751    -1.404380
 C     2.415699    -0.431568    -0.493108
 C     1.891926    -0.649350     0.817233
 C     0.744867    -1.473957     0.712533
 C     0.551801    -1.780384    -0.661103
 P     3.859630     0.530759    -1.026454
 C     4.118017     1.632821     0.414629
 C     3.794266     2.980498     0.270448
 C     3.933542     3.861327     1.334309
 C     4.413640     3.404121     2.552999
 C     4.760716     2.066907     2.701382
 C     4.616524     1.187864     1.639034
 C     5.204888    -0.687699    -0.787298
 C     5.000614    -2.008114    -0.394663
 C     6.074724    -2.880765    -0.271842
 C     7.364427    -2.443649    -0.532837
 C     7.577851    -1.128242    -0.927425
 C     6.506098    -0.261494    -1.062788
 H    -1.178755     1.273334     1.631507
 H     1.013415     2.667047     0.971532
 H     1.282496     2.594822    -1.700630
 H    -0.729044     1.159358    -2.716165
 H     1.683077    -1.149650    -2.478211
 H    -0.241104    -2.387083    -1.070837
 H     0.106545    -1.784130     1.526517
 H     2.280600    -0.215103     1.725186
 H     6.681905     0.761785    -1.380926
 H     8.582656    -0.779104    -1.137077
 H     8.201850    -3.124702    -0.433132
 H     5.900074    -3.905969     0.035388
 H     3.998859    -2.360791    -0.177860
 H     3.436985     3.345769    -0.686731
 H     3.677274     4.907006     1.206820
 H     4.530478     4.090797     3.383705
 H     5.149825     1.708734     3.647916
 H     4.901295     0.148007     1.758534
 H    -2.685505    -3.416768    -0.690083
 H    -2.451314    -5.143565     1.034885
 H    -2.563128    -4.538375     3.429915
 H    -2.931965    -2.185567     4.098497
 H    -3.180142    -0.439220     2.392245
 H    -5.967933    -0.804030     0.336748
 H    -7.938344     0.583585     0.831688
 H    -7.842493     3.034910     0.522304
 H    -5.764093     4.105227    -0.283385
 H    -3.780110     2.735983    -0.782424
 C    -3.136685    -1.104036    -2.649089
 H    -3.940188    -1.836863    -2.689178
 H    -3.337837    -0.288896    -3.342017
 H    -2.177249    -1.565997    -2.875346

 14
Me3SiF in vacuum (scf done:  -508.915743)
Si     0.031249     0.054125     0.022097
 C    -0.005437    -0.009416     1.881690
 C     1.772262    -0.009416    -0.632355
 C    -0.894286     1.530116    -0.632355
 H    -1.033103    -0.020727     2.253382
 H     0.498601    -0.905057     2.253382
 H     0.497658     0.861969     2.310295
 H     1.780142    -0.020727    -1.725146
 H     2.344053     0.861969    -0.300902
 H     2.290710    -0.905057    -0.281042
 H    -0.908021     1.531284    -1.725146
 H    -1.929157     1.531284    -0.281042
 H    -0.425539     2.460994    -0.300902
 F    -0.729200    -1.263011    -0.515622

   13
Me3Si+ (scf done:  -408.761165)
Si     0.313618     0.543201     0.221776
 C     0.023406     0.009716     1.939627
 C     1.828239     0.026252    -0.649186
 C    -0.910766     1.593664    -0.625133
 H    -0.926507    -0.536675     1.994431
 H     0.824800    -0.614799     2.335019
 H    -0.099416     0.893701     2.577948
 H     1.887695     0.408973    -1.668292
 H     2.705471     0.360984    -0.081458
 H     1.880205    -1.069617    -0.667022
 H    -1.251211     1.089696    -1.538396
 H    -1.771752     1.835310    -0.001513
 H    -0.426607     2.521471    -0.954801

   55
FcSbPh2(o-C6Cl4O2) (scf done: -3197.470155)
 C     4.041935    -4.001821    -0.085438
 C     3.389918    -2.808829    -0.364547
 C     2.334908    -2.394707     0.439836
 C     1.924114    -3.172994     1.518219
 C     2.587608    -4.358154     1.796154
 C     3.643909    -4.772489     0.996352
Sb     1.348752    -0.569599     0.014825
 C     1.383123     0.911204     1.488717
 C     0.509157     0.978848     2.615313
 C     0.774042     2.193985     3.289674
 C     1.795622     2.885237     2.585445
 C     2.170245     2.103952     1.465342
Fe     0.189818     2.558777     1.357238
 C    -1.597281     3.535791     1.470564
 C    -1.709168     2.422077     0.598522
 C    -0.774308     2.598649    -0.456045
 C    -0.081267     3.815865    -0.232402
 C    -0.591430     4.397750     0.958199
 H    -0.607684     1.917934    -1.276571
 O    -0.047427    -0.518195    -1.455543
 C    -1.298179    -0.732464    -1.036888
 C    -1.455422    -1.173720     0.286861
 C    -2.735639    -1.363440     0.792360
 C    -3.854867    -1.128952    -0.015089
 C    -3.690839    -0.690621    -1.327742
 C    -2.401385    -0.483726    -1.833734
 O    -0.355768    -1.351303     0.987880
Cl    -2.140943     0.099033    -3.426863
Cl    -5.053391    -0.395201    -2.324390
Cl    -2.889407    -1.864830     2.426568
Cl    -5.426911    -1.378111     0.621862
 C     2.708968     0.313362    -1.391158
 C     2.316977     0.747567    -2.653151
 C     3.236847     1.366950    -3.489107
 C     4.546627     1.555661    -3.073560
 C     4.943228     1.121711    -1.816717
 C     4.026441     0.502373    -0.979218
 H     1.296591     0.601580    -2.983970
 H     0.715267     4.210889    -0.844303
 H     4.353113     0.167210     0.001435
 H    -0.234443     0.241668     2.871979
 H    -2.367535     1.575775     0.724236
 H     1.081438    -2.865341     2.124199
 H    -0.250655     5.315133     1.413498
 H     0.257170     2.551353     4.167287
 H     2.191799     3.857810     2.834970
 H     5.966156     1.263991    -1.486759
 H     2.897240     2.371486     0.714577
 H     2.925058     1.703162    -4.471627
 H     5.260477     2.040081    -3.730175
 H     2.271425    -4.964364     2.637286
 H    -2.153246     3.682593     2.383920
 H     3.705130    -2.211235    -1.212439
 H     4.155131    -5.703231     1.214860
 H     4.859274    -4.328669    -0.717940

   56
FcSbPh2(o-C6Cl4O2)F (scf done: -3297.382569)
 C    -0.659372    -3.206885     3.380592
 C    -0.566489    -2.550778     2.160287
 C     0.551677    -1.780988     1.850091
 C     1.578375    -1.693440     2.786312
 C     1.491055    -2.352664     4.006272
 C     0.368553    -3.109481     4.307637
Sb     0.721856    -0.772266    -0.072506
 C     2.353835     0.485475     0.477094
 C     2.383649     1.391827     1.577081
 C     3.675764     1.978985     1.641515
 C     4.451538     1.445998     0.575635
 C     3.636955     0.526388    -0.137934
Fe     2.789784     2.385417    -0.147679
 C     1.483674     3.951302    -0.246615
 C     1.198424     3.012402    -1.269193
 C     2.356324     2.879223    -2.078046
 C     3.360784     3.740662    -1.557964
 C     2.820773     4.403689    -0.421068
 H     2.460248     2.191030    -2.902436
 O    -1.169737    -1.520487    -0.598589
 C    -2.134150    -0.652414    -0.400627
 C    -1.802966     0.572006     0.240254
 C    -2.800325     1.512329     0.468085
 C    -4.126303     1.264455     0.089227
 C    -4.452354     0.064390    -0.528242
 C    -3.452305    -0.887153    -0.772506
 O    -0.553662     0.758993     0.588009
Cl    -3.820152    -2.390362    -1.528633
Cl    -6.079137    -0.262286    -0.993045
Cl    -2.353283     2.988591     1.236848
Cl    -5.341666     2.446609     0.395752
 F     0.571666     0.144814    -1.848856
 C     1.725919    -2.376120    -1.104522
 C     1.865745    -2.353534    -2.489192
 C     2.539397    -3.375887    -3.143820
 C     3.081280    -4.431109    -2.422969
 C     2.943282    -4.461670    -1.043373
 C     2.265490    -3.440103    -0.390061
 H     1.438433    -1.528139    -3.044877
 H     4.368975     3.843002    -1.931492
 H     2.154541    -3.482855     0.688433
 H     1.542311     1.615401     2.215387
 H     0.300350     2.424415    -1.364121
 H     2.461119    -1.100967     2.569576
 H     3.347176     5.097149     0.218040
 H     3.996725     2.732425     2.345814
 H     5.466688     1.720478     0.329102
 H     3.358266    -5.285470    -0.471639
 H     3.924261    -0.027449    -1.019560
 H     2.637851    -3.349460    -4.224381
 H     3.607363    -5.229550    -2.936235
 H     2.302191    -2.270559     4.722813
 H     0.812732     4.223311     0.554023
 H    -1.367289    -2.644072     1.436565
 H     0.295132    -3.622541     5.260997
 H    -1.541257    -3.797639     3.606468

   78
Ph2PfcSbPh2(o-C6Cl4O2)F (scf done: -4100.952599)
 C     3.090838    -0.053023    -4.083149
 C     2.377422    -0.059246    -2.891802
 C     2.945146    -0.566904    -1.725883
 C     4.244642    -1.060767    -1.777515
 C     4.962764    -1.052702    -2.966742
 C     4.385753    -0.550683    -4.123894
Sb     1.808169    -0.653765     0.124867
 C     0.688937    -2.394300    -0.393216
 C     0.797915    -3.161848    -1.588418
 C     0.020977    -4.341762    -1.439617
 C    -0.569724    -4.313405    -0.147148
 C    -0.157632    -3.118505     0.493506
Fe    -1.157985    -2.690174    -1.240274
 C    -1.974532    -2.042631    -2.996853
 C    -1.822557    -0.961371    -2.095731
 C    -2.574664    -1.246883    -0.915069
 C    -3.183328    -2.525348    -1.103454
 C    -2.813002    -3.013290    -2.382881
 P    -2.735604    -0.062237     0.451305
 C    -4.370384     0.669331     0.046260
 C    -5.033090     0.480460    -1.164050
 C    -6.227206     1.139032    -1.429372
 C    -6.782570     1.990945    -0.487815
 C    -6.128414     2.190133     0.722053
 C    -4.931475     1.544583     0.979439
 O     2.560965     1.191062     0.766714
 C     1.777596     2.200223     0.472984
 C     0.642814     1.939592    -0.338064
 C    -0.184643     2.994212    -0.703303
 C     0.072112     4.299337    -0.261054
 C     1.171039     4.549130     0.549806
 C     2.020597     3.495924     0.911015
 O     0.444144     0.699150    -0.725503
Cl     3.403771     3.764627     1.901900
Cl     1.498716     6.145723     1.107503
Cl    -1.518276     2.665895    -1.742952
Cl    -0.974992     5.584431    -0.728644
 F     0.641838    -0.507520     1.747295
 C     3.312252    -1.616585     1.327742
 C     4.137309    -0.890771     2.182092
 C     5.101883    -1.538841     2.942218
 C     5.253462    -2.916015     2.857642
 C     4.433741    -3.645583     2.009337
 C     3.467433    -2.997057     1.250667
 C    -3.211495    -1.164896     1.842477
 C    -2.235855    -1.407856     2.809488
 C    -2.507277    -2.241908     3.885828
 C    -3.757786    -2.827927     4.018449
 C    -4.741215    -2.574870     3.070749
 C    -4.469620    -1.747810     1.991163
 H     4.020336     0.184137     2.250329
 H    -3.786621    -3.042605    -0.373191
 H     2.828401    -3.580147     0.594743
 H     1.352748    -2.871957    -2.468510
 H    -1.205412    -0.086939    -2.225235
 H     4.710173    -1.456055    -0.880407
 H    -1.257689    -0.946210     2.701367
 H    -4.611995    -0.188189    -1.906057
 H    -3.079821    -3.975262    -2.795619
 H    -4.417519     1.720436     1.919718
 H    -0.129635    -5.101619    -2.192542
 H    -1.251807    -5.046427     0.257851
 H     4.541734    -4.723147     1.939037
 H    -6.547567     2.862357     1.463250
 H    -0.450332    -2.783580     1.474374
 H    -5.244618    -1.542698     1.259982
 H     5.737838    -0.962456     3.606343
 H    -1.736318    -2.426875     4.626189
 H    -3.970649    -3.474186     4.863609
 H    -6.725872     0.980598    -2.380042
 H     6.008340    -3.419427     3.452886
 H     5.977346    -1.437653    -2.986707
 H    -5.724532    -3.022290     3.174014
 H    -7.714978     2.504457    -0.695974
 H    -1.489175    -2.138075    -3.956800
 H     1.370830     0.341424    -2.863016
 H     4.944890    -0.542517    -5.053802
 H     2.633856     0.348795    -4.981824

   77
6 (closed) in vacuum (scf done: -4001.052657)
Sb    -0.769708     1.316588     0.206789
 C    -2.195297     1.058902    -1.370339
 C    -3.544230     0.594999    -1.302170
 C    -4.072181     0.568980    -2.620308
 C    -3.060518     1.019640    -3.507470
 C    -1.904147     1.320881    -2.742437
 O     0.688674     0.838839    -1.206844
 C     1.890528     0.676720    -0.677211
 C     2.013286     0.817216     0.718897
 C     3.246492     0.627192     1.324139
 C     4.365250     0.272709     0.563436
 C     4.241466     0.113271    -0.813187
 C     3.001564     0.319959    -1.428154
 O     0.912729     1.073316     1.408640
 C    -0.527280     3.430855     0.105166
 C     0.402979     4.061918     0.925782
 C     0.544536     5.441263     0.882671
 C    -0.243882     6.197651     0.027183
 C    -1.176420     5.572883    -0.787005
 C    -1.317364     4.192293    -0.749321
 C    -1.971989     1.104639     1.964103
 C    -1.512677     0.420879     3.081205
 C    -2.328317     0.288380     4.195138
 C    -3.603832     0.835049     4.194509
 C    -4.059255     1.531282     3.084187
 C    -3.241125     1.671309     1.970593
Fe    -2.412966    -0.624138    -2.470942
 C    -2.773737    -2.497080    -3.231814
 C    -2.602416    -2.555913    -1.826887
 C    -1.311618    -2.030992    -1.515093
 C    -0.692483    -1.646744    -2.746602
 C    -1.593906    -1.947562    -3.798181
 P    -0.684328    -1.655988     0.133182
 C    -1.768309    -2.635752     1.219486
 C    -1.389093    -3.882416     1.712505
 C    -2.249563    -4.602073     2.527759
 C    -3.496435    -4.088689     2.854350
 C    -3.880347    -2.847249     2.367888
 C    -3.018315    -2.121796     1.562097
Cl     3.329602     0.758036     3.034904
Cl     5.870395    -0.003821     1.338681
Cl     5.594399    -0.354466    -1.757524
Cl     2.798683     0.106553    -3.121393
 C     0.930102    -2.472097     0.249368
 C     1.692861    -2.234144     1.392795
 C     2.949961    -2.797574     1.525551
 C     3.463937    -3.594890     0.512092
 C     2.709582    -3.838753    -0.625373
 C     1.444442    -3.285064    -0.757234
 H    -0.944917     1.635864    -3.123732
 H    -3.140403     1.080204    -4.582293
 H    -5.059156     0.232306    -2.898930
 H    -4.070679     0.290662    -0.410892
 H     0.267493    -1.162738    -2.841521
 H    -1.424647    -1.748403    -4.845392
 H    -3.659368    -2.795204    -3.771748
 H    -3.326107    -2.906772    -1.108002
 H    -0.417352    -4.290371     1.460418
 H    -1.943068    -5.570104     2.907587
 H    -4.165824    -4.652877     3.493811
 H    -4.846366    -2.431149     2.629616
 H    -3.313162    -1.140132     1.213108
 H     0.862329    -3.478980    -1.649551
 H     3.109148    -4.456542    -1.421287
 H     4.459636    -4.012768     0.604412
 H     3.542461    -2.583364     2.407399
 H     1.314832    -1.579575     2.171343
 H     1.016992     3.475572     1.599311
 H     1.275089     5.926027     1.520595
 H    -0.130705     7.275540    -0.004763
 H    -1.794816     6.159452    -1.457381
 H    -2.044500     3.714735    -1.397069
 H    -3.602172     2.230495     1.112777
 H    -5.049673     1.972779     3.085093
 H    -4.241775     0.724513     5.064139
 H    -1.967541    -0.249640     5.064385
 H    -0.515673    -0.002974     3.082679

   77
6 (open) in vacuum (scf done: -4001.037967)
 P     4.359349    -1.608271     0.279862
 C     2.888789    -0.560633     0.448348
 C     1.903528    -0.748332     1.467256
 C     0.905901     0.245101     1.314267
 C     1.252804     1.048135     0.195115
 H     0.671912     1.867789    -0.200413
 H     1.912290    -1.533090     2.208906
Fe     1.063193    -0.914420    -0.378490
 C     1.087005    -1.697766    -2.274550
 C    -0.122924    -1.001937    -2.042431
 C    -0.770409    -1.618827    -0.929794
 C     0.060699    -2.685934    -0.468988
 C     1.197633    -2.734456    -1.309536
 C     2.470316     0.557570    -0.335099
 H     0.021933     0.355378     1.923973
Sb    -2.520526    -0.948590    -0.006578
 C    -4.362883    -1.453825    -0.920208
 C    -5.292520    -2.210334    -0.216659
 C    -6.499198    -2.548089    -0.813417
 C    -6.770637    -2.136200    -2.109248
 C    -5.841556    -1.377953    -2.808606
 C    -4.638266    -1.027049    -2.216151
 C     4.864728    -1.230009    -1.443185
 C     5.448173    -0.021527    -1.822609
 C     5.771976     0.219115    -3.148717
 C     5.522263    -0.746645    -4.114906
 C     4.960452    -1.959964    -3.746712
 C     4.641828    -2.200291    -2.417655
 C     5.593596    -0.635641     1.220544
 C     6.896583    -1.134338     1.271774
 C     7.882875    -0.466136     1.977077
 C     7.577808     0.703596     2.661607
 C     6.283610     1.198608     2.630321
 C     5.296907     0.536153     1.911665
 C    -2.537567    -2.257949     1.693642
 C    -2.380170    -1.805437     2.999510
 C    -2.338964    -2.715606     4.047574
 C    -2.454065    -4.075542     3.800637
 C    -2.614400    -4.531618     2.500051
 C    -2.656485    -3.624703     1.450754
 O    -2.440515     0.729764    -1.288537
 C    -2.114911     1.830846    -0.645806
 C    -2.116467     1.768935     0.757366
 C    -1.743932     2.866321     1.512840
 C    -1.379146     4.060788     0.878978
 C    -1.376771     4.130591    -0.512924
 C    -1.739199     3.012313    -1.273290
 O    -2.434418     0.593785     1.307589
Cl    -1.718322     2.708395     3.221645
Cl    -0.930661     5.420946     1.820347
Cl    -0.923753     5.582635    -1.303644
Cl    -1.708710     3.037918    -2.988874
 H    -0.487776    -0.138015    -2.574564
 H     1.826540    -1.451065    -3.021280
 H     2.029749    -3.411396    -1.193331
 H    -0.129321    -3.318648     0.383793
 H     2.976590     0.930795    -1.211601
 H    -5.086436    -2.534987     0.797003
 H    -7.227493    -3.130995    -0.261397
 H    -7.712559    -2.402308    -2.575448
 H    -6.056815    -1.049628    -3.818966
 H    -3.926994    -0.410786    -2.751102
 H    -2.783411    -3.997953     0.438205
 H    -2.706699    -5.593247     2.300424
 H    -2.419808    -4.781724     4.622499
 H    -2.215362    -2.356657     5.063168
 H    -2.291067    -0.745174     3.199118
 H     5.654552     0.733311    -1.071435
 H     6.222666     1.164496    -3.429746
 H     5.777121    -0.557135    -5.151489
 H     4.778336    -2.725266    -4.492990
 H     4.220630    -3.157637    -2.129472
 H     7.140107    -2.053822     0.747820
 H     8.891903    -0.862530     1.999782
 H     8.347396     1.224070     3.220251
 H     6.036892     2.110253     3.163222
 H     4.290719     0.938490     1.886859

   78
6O (closed) in vacuum (scf done: -4076.290126)
 C     2.892035     0.428255    -1.378048
 C     1.769386     0.869075    -0.689767
 C     1.899301     1.283877     0.653543
 C     3.140120     1.230815     1.273169
 C     4.266974     0.785001     0.573396
 C     4.143296     0.384870    -0.752718
 O     0.560230     0.896727    -1.220182
Sb    -0.911047     1.466075     0.141721
 C    -2.067563     1.489757     1.937054
 C    -3.362873     1.989428     1.893089
 C    -4.144849     2.007393     3.041119
 C    -3.627926     1.532272     4.236983
 C    -2.327791     1.046619     4.285304
 C    -1.547143     1.024830     3.138426
 O     0.808066     1.689820     1.275264
Cl     3.235030     1.687236     2.926328
Cl     5.786593     0.699421     1.368036
Cl     5.511404    -0.183877    -1.618453
Cl     2.703546    -0.066524    -3.014549
 O    -0.569093    -0.691980     0.836957
 P    -0.396604    -2.085391     0.288188
 C     1.334189    -2.539999     0.240848
 C     1.877352    -3.343197    -0.758319
 C     3.231758    -3.639207    -0.743137
 C     4.041152    -3.137746     0.265175
 C     3.500221    -2.343304     1.267334
 C     2.149542    -2.043206     1.257964
 C    -2.349518     0.696734    -1.229983
 C    -2.321350     0.876630    -2.641858
 C    -3.494040     0.295091    -3.190232
 C    -4.253109    -0.251499    -2.121910
 C    -3.549293    -0.007349    -0.914519
Fe    -2.397623    -1.107902    -2.189724
 C    -2.307102    -3.056842    -1.596976
 C    -1.076316    -2.376379    -1.327891
 C    -0.563208    -1.892041    -2.573300
 C    -1.466205    -2.281724    -3.588676
 C    -2.540209    -2.993371    -2.989849
 C    -0.957479     3.523592    -0.431159
 C     0.026135     4.394734     0.027244
 C    -0.017561     5.738335    -0.315954
 C    -1.046338     6.223106    -1.110898
 C    -2.033851     5.361065    -1.563176
 C    -1.988235     4.015064    -1.225832
 C    -1.260061    -3.214556     1.389531
 C    -1.070696    -4.592169     1.310402
 C    -1.772318    -5.434050     2.156640
 C    -2.660782    -4.903121     3.084005
 C    -2.844061    -3.530962     3.168844
 C    -2.144108    -2.682408     2.323313
 H    -1.515688     1.336026    -3.194514
 H    -3.742727     0.238508    -4.239325
 H    -5.180571    -0.796115    -2.215851
 H    -3.852952    -0.320845     0.073058
 H     0.324039    -1.290166    -2.694040
 H    -1.377297    -2.032793    -4.635161
 H    -3.405490    -3.385250    -3.502193
 H    -2.945094    -3.514720    -0.857117
 H    -0.368995    -5.004948     0.593054
 H    -1.622817    -6.505930     2.098303
 H    -3.206641    -5.564334     3.747524
 H    -3.530043    -3.115552     3.898084
 H    -2.266158    -1.607067     2.389958
 H     1.250331    -3.714196    -1.560588
 H     3.659109    -4.245700    -1.532845
 H     5.104153    -3.348379     0.260743
 H     4.138144    -1.933251     2.041163
 H     1.728061    -1.396857     2.019235
 H     0.824417     4.024018     0.659292
 H     0.755852     6.409084     0.041441
 H    -1.078745     7.273806    -1.376817
 H    -2.841318     5.734444    -2.183408
 H    -2.762207     3.351176    -1.596121
 H    -3.777309     2.369797     0.964219
 H    -5.156074     2.396697     2.999855
 H    -4.235477     1.547992     5.135017
 H    -1.916941     0.685874     5.221932
 H    -0.531158     0.651802     3.172773

   78
6O (open) in vacuum (scf done: -4076.267951)
 C     2.023119     3.053718     1.048302
 C     2.319113     1.810014     0.503743
 C     2.294795     1.647881    -0.891457
 C     1.976296     2.709024    -1.719994
 C     1.691613     3.965334    -1.169977
 C     1.714567     4.134336     0.213200
 O     2.588951     0.740378     1.220178
Sb     2.541858    -1.029098     0.062627
 O     2.532271     0.419550    -1.358363
Cl     1.914538     2.431346    -3.412520
Cl     1.308597     5.278990    -2.202062
Cl     1.358551     5.663424     0.902074
Cl     2.020349     3.203834     2.757789
 C     0.759840    -1.508527     1.042485
 C     0.178546    -0.777062     2.121867
 C    -1.076243    -1.365090     2.409788
 C    -1.282785    -2.447732     1.512768
 C    -0.158169    -2.535189     0.660139
Fe    -1.024540    -0.701505     0.469670
 C    -2.313280     0.864343     0.336306
 C    -2.828068    -0.285335    -0.341493
 C    -1.896968    -0.626615    -1.370407
 C    -0.829948     0.301237    -1.322169
 C    -1.085009     1.219762    -0.268717
 P    -4.323130    -1.206043     0.011155
 C    -5.541274    -0.578284    -1.165166
 C    -6.623352    -1.400526    -1.471263
 C    -7.603082    -0.960041    -2.346344
 C    -7.506792     0.300740    -2.920255
 C    -6.425463     1.118881    -2.626132
 C    -5.441812     0.680405    -1.752036
 C    -4.854491    -0.615852     1.637898
 C    -5.344886     0.669342     1.856097
 C    -5.695196     1.072374     3.134948
 C    -5.566317     0.191326     4.200698
 C    -5.097341    -1.096544     3.985018
 C    -4.743739    -1.500758     2.706088
 C     4.356676    -1.588655     1.000110
 C     5.215454    -2.470977     0.355425
 C     6.402741    -2.847678     0.967553
 C     6.725255    -2.348625     2.220302
 C     5.867004    -1.465105     2.860614
 C     4.683883    -1.075515     2.251936
 C     2.456202    -2.453975    -1.538883
 C     2.349330    -2.087262    -2.876331
 C     2.240913    -3.065910    -3.855637
 C     2.238197    -4.408662    -3.508398
 C     2.347718    -4.779293    -2.175828
 C     2.457315    -3.804126    -1.195010
 H    -0.438073     2.027352     0.038384
 H    -1.983749    -1.472735    -2.034727
 H     0.043254     0.294726    -1.956920
 H     0.615706     0.087502     2.595283
 H    -1.781826    -1.015915     3.148667
 H    -2.177722    -3.044784     1.418737
 H    -0.036633    -3.227542    -0.157973
 H    -2.763851     1.343871     1.191308
 H     4.969058    -2.864552    -0.624252
 H     7.075950    -3.529672     0.461018
 H     7.651858    -2.645114     2.698707
 H     6.122382    -1.069469     3.836945
 H     4.028978    -0.364410     2.738909
 H     2.542016    -4.110954    -0.156103
 H     2.346174    -5.827135    -1.897754
 H     2.150361    -5.168302    -4.276833
 H     2.156409    -2.774070    -4.896414
 H     2.350061    -1.040907    -3.153736
 H    -5.464175     1.354567     1.023493
 H    -6.075981     2.073737     3.300387
 H    -5.843072     0.507515     5.200126
 H    -5.010925    -1.789951     4.813944
 H    -4.391557    -2.508474     2.516519
 H    -6.676532    -2.389538    -1.029625
 H    -8.442184    -1.603289    -2.585819
 H    -8.273112     0.643208    -3.606570
 H    -6.342447     2.097506    -3.084977
 H    -4.585910     1.312403    -1.539937
 O    -4.178094    -2.681565    -0.034564

   78
6S (closed) in vacuum (scf done: -4399.158999)
 C     2.315443     0.120705     0.660790
 C     1.856891    -0.260537    -0.617123
 C     2.561221    -1.214398    -1.339085
 C     3.687769    -1.835114    -0.788091
 C     4.106324    -1.497074     0.494558
 C     3.419662    -0.512012     1.214034
 O     0.758502     0.322997    -1.062407
Sb     0.080941     1.860598     0.178030
 O     1.658369     1.084195     1.280212
Cl     2.024557    -1.600536    -2.926402
Cl     4.533227    -3.024188    -1.691183
Cl     5.447855    -2.295128     1.208378
Cl     3.904356    -0.054256     2.795939
 S    -1.295279    -0.221271     1.684591
 P    -1.707030    -1.758437     0.505254
 C    -2.366919    -1.384204    -1.118516
 C    -3.762102    -1.259706    -1.405701
 C    -3.899681    -1.008323    -2.790560
 C    -2.601448    -0.976192    -3.365630
 C    -1.651306    -1.195690    -2.341827
Fe    -2.764794     0.451571    -1.908969
 C    -3.083403     2.253941    -2.814300
 C    -3.888160     2.143556    -1.649418
 C    -3.030280     1.945072    -0.539076
 C    -1.685039     1.939751    -1.011038
 C    -1.725547     2.125361    -2.422715
 C    -0.299894    -2.862928     0.268446
 C     0.680258    -2.903334     1.258215
 C     1.738510    -3.789093     1.147225
 C     1.828805    -4.630417     0.047346
 C     0.859602    -4.586674    -0.943370
 C    -0.206685    -3.707773    -0.835732
 C    -3.018850    -2.755768     1.272903
 C    -3.902347    -2.166256     2.171627
 C    -4.942239    -2.909133     2.710386
 C    -5.101254    -4.241359     2.359459
 C    -4.216278    -4.833899     1.469170
 C    -3.178263    -4.095286     0.925219
 C    -0.577440     2.880023     1.941777
 C    -1.479888     3.925998     1.792865
 C    -1.905767     4.640766     2.904119
 C    -1.429454     4.309869     4.163968
 C    -0.524557     3.268160     4.310651
 C    -0.094405     2.551967     3.202443
 C     1.255755     3.369582    -0.761726
 C     2.635758     3.388631    -0.585474
 C     3.400677     4.384338    -1.175839
 C     2.793251     5.373025    -1.936093
 C     1.416711     5.366464    -2.104061
 C     0.651196     4.366591    -1.520424
 H    -0.868766     2.125616    -3.079513
 H    -3.442616     2.366607    -3.826257
 H    -4.967350     2.157581    -1.621082
 H    -3.331594     1.786310     0.484977
 H    -0.578635    -1.173978    -2.443046
 H    -2.370303    -0.764364    -4.398524
 H    -4.829710    -0.833139    -3.309467
 H    -4.560829    -1.337507    -0.684317
 H    -2.485030    -4.567911     0.239417
 H    -4.330686    -5.877727     1.200579
 H    -5.911195    -4.822246     2.785842
 H    -5.625438    -2.445106     3.412404
 H    -3.761625    -1.129150     2.453857
 H    -0.951843    -3.667215    -1.621149
 H     0.942989    -5.224920    -1.814946
 H     2.672754    -5.302791    -0.050291
 H     2.509297    -3.803520     1.908615
 H     0.618277    -2.223762     2.100314
 H     3.118550     2.633355     0.022626
 H     4.476012     4.387521    -1.037340
 H     3.392990     6.151278    -2.394570
 H     0.935383     6.139977    -2.692217
 H    -0.423490     4.371711    -1.667262
 H    -1.863913     4.191914     0.813112
 H    -2.609964     5.456441     2.783156
 H    -1.761741     4.866689     5.032965
 H    -0.147083     3.010590     5.293958
 H     0.617488     1.743805     3.316259

   78
6S (open) in vacuum (scf done: -4399.152405)
 C    -2.491939    -3.725277     1.373060
 C    -2.493402    -2.359804     1.649923
 C    -2.363566    -1.926670     2.965285
 C    -2.229287    -2.854980     3.989292
 C    -2.223743    -4.213187     3.708674
 C    -2.356757    -4.649985     2.398517
Sb    -2.606633    -1.015874    -0.017774
 C    -4.414200    -1.643982    -0.923907
 C    -5.263150    -2.500275    -0.232774
 C    -6.446034    -2.922103    -0.823538
 C    -6.773770    -2.493905    -2.100927
 C    -5.925444    -1.635959    -2.787585
 C    -4.746877    -1.201354    -2.200956
 O    -2.674992     0.694610    -1.260200
 C    -2.411545     1.799821    -0.597255
 C    -2.120255     3.016432    -1.202274
 C    -1.818222     4.138467    -0.421194
 C    -1.796325     4.038012     0.968697
 C    -2.075046     2.808863     1.579795
 C    -2.387536     1.706643     0.804216
Cl    -2.114766     3.081528    -2.917155
 O    -2.617681     0.500987     1.330508
Cl    -2.012875     2.615018     3.283835
Cl    -1.421310     5.402914     1.935050
Cl    -1.468729     5.633404    -1.184309
 C    -0.819795    -1.519131    -0.979231
 C    -0.239258    -0.819918    -2.080190
 C     1.017311    -1.412971    -2.349456
 C     1.223209    -2.466821    -1.419891
 C     0.099825    -2.531102    -0.564068
Fe     0.961262    -0.689181    -0.429798
 C     0.999848     1.261889     0.219514
 C     2.240281     0.885002    -0.347056
 C     2.747408    -0.226721     0.397624
 C     1.800597    -0.525623     1.423152
 C     0.731061     0.392891     1.311117
 P     4.301765    -1.094969     0.176267
 S     4.263021    -2.972283     0.686136
 C     5.506488    -0.111712     1.113658
 C     6.771895    -0.654328     1.327055
 C     7.732202     0.072972     2.008929
 C     7.434021     1.341577     2.490418
 C     6.172422     1.879893     2.290409
 C     5.208112     1.156887     1.601558
 C     4.741646    -0.798680    -1.564427
 C     5.146332     0.463365    -1.995248
 C     5.420491     0.685593    -3.335526
 C     5.301832    -0.351787    -4.250551
 C     4.922467    -1.615275    -3.820760
 C     4.646740    -1.839841    -2.480312
 H     0.353016     2.048352    -0.138918
 H     1.887921    -1.340861     2.124745
 H    -0.153290     0.410856     1.929766
 H    -0.678772     0.028416    -2.580076
 H     1.723514    -1.087922    -3.098684
 H     2.112563    -3.069137    -1.315374
 H    -0.018937    -3.198475     0.274921
 H     2.702983     1.327146    -1.215258
 H    -5.012528    -2.838436     0.766339
 H    -7.111723    -3.583679    -0.281268
 H    -7.696857    -2.825778    -2.562586
 H    -6.185161    -1.295520    -3.783377
 H    -4.100076    -0.509620    -2.725288
 H    -2.594384    -4.083679     0.352422
 H    -2.353172    -5.710273     2.172586
 H    -2.115018    -4.933274     4.511701
 H    -2.126379    -2.511535     5.012488
 H    -2.367065    -0.867950     3.191035
 H     5.261151     1.271339    -1.280716
 H     5.735403     1.669103    -3.665064
 H     5.519399    -0.177202    -5.298180
 H     4.846908    -2.431679    -4.529979
 H     4.372779    -2.827548    -2.125956
 H     6.988427    -1.655502     0.970441
 H     8.715173    -0.353669     2.172618
 H     8.185499     1.907250     3.029576
 H     5.932343     2.864622     2.674813
 H     4.220651     1.579043     1.455081

   78
6Se (closed) in vacuum (scf done: -6402.365369)
 C    -0.087851    -3.111441     1.103742
 C    -1.028121    -2.777752     0.131632
 C    -1.184865    -3.588091    -0.991862
 C    -0.405971    -4.725103    -1.134702
 C     0.524409    -5.058816    -0.161741
 C     0.683025    -4.252211     0.956017
 P    -2.081925    -1.336413     0.396197
Se    -1.218344     0.095289     1.734774
Sb     0.636476     1.807944     0.122480
 C     0.291831     2.997635     1.873794
 C    -0.378459     4.206819     1.731129
 C    -0.594227     5.018049     2.836636
 C    -0.141482     4.621164     4.086205
 C     0.530645     3.415696     4.227647
 C     0.751635     2.602381     3.124689
 C    -3.631422    -1.946525     1.124027
 C    -4.435004    -1.074627     1.855104
 C    -5.649302    -1.509870     2.361274
 C    -6.063815    -2.817200     2.149870
 C    -5.260301    -3.690501     1.431744
 C    -4.047674    -3.258928     0.916707
 C    -2.569395    -0.744321    -1.223027
 C    -3.878383    -0.277493    -1.560375
 C    -3.885967     0.030123    -2.940754
 C    -2.593265    -0.241025    -3.462489
 C    -1.773232    -0.707173    -2.409944
Fe    -2.475226     1.152526    -1.968689
 C    -3.176136     3.049190    -1.645926
 C    -2.380346     2.623922    -0.553590
 C    -1.074884     2.323840    -1.042512
 C    -1.080136     2.559699    -2.446712
 C    -2.374464     3.007752    -2.817341
 C     2.125668     2.964326    -0.871530
 C     3.458731     2.569159    -0.836737
 C     4.429730     3.333922    -1.467193
 C     4.077925     4.501739    -2.128392
 C     2.751622     4.905969    -2.157388
 C     1.779022     4.138100    -1.532222
 O     0.931221     0.147302    -1.120070
 C     1.809258    -0.714963    -0.642221
 C     2.225727    -1.844956    -1.334336
 C     3.120992    -2.748247    -0.750880
 C     3.590367    -2.521933     0.538755
 C     3.202438    -1.366802     1.227995
 C     2.344069    -0.450051     0.636599
Cl     1.634703    -2.092026    -2.930425
Cl     3.622317    -4.137821    -1.624432
Cl     4.633802    -3.656501     1.294466
Cl     3.772845    -1.033802     2.812402
 O     1.998647     0.683279     1.217500
 H    -0.248962     2.387038    -3.113694
 H    -2.703974     3.230637    -3.821154
 H    -4.222901     3.310254    -1.603099
 H    -2.703677     2.507273     0.469354
 H    -0.724329    -0.946414    -2.468644
 H    -2.269431    -0.068401    -4.477586
 H    -4.721187     0.437585    -3.489664
 H    -4.706341    -0.176915    -0.876029
 H    -3.421631    -3.949707     0.364866
 H    -5.574404    -4.715883     1.274585
 H    -7.010268    -3.158481     2.553479
 H    -6.268472    -0.827065     2.931584
 H    -4.095230    -0.061489     2.038843
 H    -1.900291    -3.324267    -1.761559
 H    -0.513918    -5.341566    -2.019185
 H     1.147334    -5.936283    -0.286789
 H     1.428759    -4.496735     1.703074
 H     0.051430    -2.461785     1.960205
 H     3.747885     1.668309    -0.309017
 H     5.465790     3.015562    -1.438635
 H     4.838772     5.098652    -2.618690
 H     2.471170     5.820182    -2.668770
 H     0.744659     4.463310    -1.571344
 H    -0.744701     4.526290     0.760833
 H    -1.117121     5.960819     2.719450
 H    -0.310744     5.253329     4.950671
 H     0.889757     3.104585     5.202327
 H     1.284600     1.665852     3.234971

   78
6Se (open) in vacuum (scf done: -4010.442073)
 C    -2.382984    -3.815445     1.269449
 C    -2.477909    -2.461716     1.585012
 C    -2.366296    -2.057102     2.911066
 C    -2.156872    -3.001687     3.907192
 C    -2.058076    -4.347750     3.588055
 C    -2.172777    -4.756338     2.267130
Sb    -2.702242    -1.084269    -0.043210
 C    -4.472926    -1.809726    -0.949291
 C    -5.252239    -2.741652    -0.274166
 C    -6.410833    -3.227164    -0.864109
 C    -6.783424    -2.786629    -2.124900
 C    -6.004774    -1.853189    -2.795460
 C    -4.851369    -1.355111    -2.209280
 O    -2.901213     0.650980    -1.237383
 C    -2.703638     1.753090    -0.547137
 C    -2.500839     3.002165    -1.121413
 C    -2.264290     4.120479    -0.312907
 C    -2.218923     3.984453     1.073403
 C    -2.408272     2.723545     1.653256
 C    -2.656551     1.624145     0.850873
Cl    -2.520150     3.113214    -2.833837
 O    -2.800134     0.392145     1.346075
Cl    -2.312606     2.488731     3.350573
Cl    -1.923239     5.344842     2.073027
Cl    -2.023561     5.655167    -1.038149
 C    -0.896330    -1.436799    -1.036023
 C    -0.378809    -0.669501    -2.122858
 C     0.910267    -1.169776    -2.424692
 C     1.197925    -2.233851    -1.529279
 C     0.093674    -2.396984    -0.661958
Fe     0.833014    -0.506068    -0.483854
 C     0.744735     1.426123     0.215691
 C     2.001774     1.149336    -0.371023
 C     2.590504     0.056338     0.341422
 C     1.676405    -0.332676     1.366483
 C     0.546581     0.513747     1.286796
 P     4.203683    -0.681536     0.086247
Se     4.331681    -2.721492     0.633076
 C     5.343276     0.385235     1.010461
 C     6.682839     0.008275     1.085602
 C     7.590302     0.806752     1.758920
 C     7.166396     1.980388     2.370605
 C     5.833051     2.352620     2.306699
 C     4.919783     1.558894     1.625694
 C     4.592817    -0.336884    -1.657151
 C     4.909463     0.958010    -2.064408
 C     5.141858     1.227625    -3.403845
 C     5.068698     0.206301    -4.341298
 C     4.776656    -1.087876    -3.935193
 C     4.543458    -1.360454    -2.595750
 H     0.041813     2.174734    -0.117371
 H     1.827472    -1.156801     2.046599
 H    -0.330364     0.455750     1.913537
 H    -0.880478     0.161726    -2.592084
 H     1.582601    -0.777804    -3.173037
 H     2.125151    -2.780865    -1.454026
 H     0.031976    -3.094530     0.158435
 H     2.425567     1.644983    -1.230072
 H    -4.966336    -3.089666     0.711986
 H    -7.022603    -3.948081    -0.334121
 H    -7.687412    -3.168107    -2.586021
 H    -6.299962    -1.503460    -3.778060
 H    -4.260310    -0.605866    -2.720195
 H    -2.469933    -4.151764     0.239899
 H    -2.096352    -5.806990     2.011144
 H    -1.890606    -5.080298     4.369399
 H    -2.068376    -2.680388     4.938886
 H    -2.442315    -1.007988     3.166843
 H     4.987349     1.754838    -1.332634
 H     5.388568     2.236228    -3.715077
 H     5.253788     0.418108    -5.388294
 H     4.737338    -1.891045    -4.662183
 H     4.340311    -2.371952    -2.261093
 H     7.002294    -0.921809     0.627865
 H     8.631275     0.509681     1.814291
 H     7.877773     2.601509     2.903035
 H     5.496841     3.262708     2.790151
 H     3.877739     1.852884     1.580823


   77
6 (closed) in chloroform (scf done: -4001.062948)
Sb    -0.731547     1.285564     0.213627
 C    -2.155655     1.138734    -1.377408
 C    -3.526107     0.740535    -1.318094
 C    -4.048249     0.750606    -2.638719
 C    -3.012598     1.159944    -3.518267
 C    -1.846527     1.399697    -2.746031
 O     0.734221     0.774197    -1.202919
 C     1.927237     0.587324    -0.670554
 C     2.046397     0.701211     0.731266
 C     3.278988     0.494361     1.333357
 C     4.398715     0.147397     0.569709
 C     4.277614     0.012058    -0.808499
 C     3.039956     0.236456    -1.422596
 O     0.950123     0.956751     1.421422
 C    -0.351705     3.385746     0.126475
 C     0.611703     3.958634     0.952586
 C     0.838123     5.327482     0.915513
 C     0.100877     6.134024     0.059332
 C    -0.865543     5.569057    -0.760053
 C    -1.090522     4.198859    -0.727254
 C    -1.943483     1.151906     1.970893
 C    -1.535630     0.430054     3.084167
 C    -2.355119     0.358975     4.201407
 C    -3.584524     1.003748     4.205777
 C    -3.989796     1.733004     3.096650
 C    -3.166820     1.812148     1.980275
Fe    -2.444901    -0.520759    -2.491134
 C    -2.885937    -2.373370    -3.266393
 C    -2.722749    -2.446583    -1.861209
 C    -1.410936    -1.978724    -1.542476
 C    -0.771815    -1.615113    -2.770877
 C    -1.682110    -1.871472    -3.826738
 P    -0.778912    -1.634599     0.108320
 C    -1.910041    -2.546361     1.201675
 C    -1.571182    -3.781204     1.751097
 C    -2.466568    -4.447766     2.574728
 C    -3.708095    -3.893139     2.851852
 C    -4.052547    -2.663994     2.306427
 C    -3.155603    -1.990832     1.493569
Cl     3.364044     0.605700     3.046605
Cl     5.904513    -0.141508     1.343941
Cl     5.633074    -0.443567    -1.759820
Cl     2.839535     0.051799    -3.120781
 C     0.802975    -2.507834     0.242072
 C     1.554913    -2.319782     1.402187
 C     2.782951    -2.941646     1.548248
 C     3.279871    -3.746737     0.531691
 C     2.536948    -3.938255    -0.623795
 C     1.299788    -3.326804    -0.768715
 H    -0.874054     1.675504    -3.123428
 H    -3.084267     1.232851    -4.592959
 H    -5.049085     0.463641    -2.923721
 H    -4.074149     0.459709    -0.432164
 H     0.208466    -1.173022    -2.860280
 H    -1.502042    -1.673743    -4.872477
 H    -3.782138    -2.630006    -3.810327
 H    -3.465004    -2.769462    -1.148263
 H    -0.605811    -4.224151     1.537426
 H    -2.191628    -5.406633     2.999011
 H    -4.404829    -4.415811     3.497143
 H    -5.015966    -2.218607     2.525728
 H    -3.423052    -1.019976     1.096260
 H     0.725197    -3.485561    -1.672651
 H     2.920858    -4.564877    -1.420496
 H     4.250678    -4.216779     0.638028
 H     3.364604    -2.774959     2.447443
 H     1.190176    -1.664376     2.185936
 H     1.185972     3.336396     1.628586
 H     1.593643     5.764561     1.558884
 H     0.279474     7.203106     0.031689
 H    -1.445789     6.194096    -1.429748
 H    -1.845281     3.770788    -1.377691
 H    -3.489994     2.395774     1.123671
 H    -4.944984     2.245948     3.099639
 H    -4.226503     0.941093     5.077101
 H    -2.034607    -0.207530     5.068351
 H    -0.577624    -0.075852     3.082290

   77
6 (open) in chloroform (scf done: -4001.048701)
 P     4.369661    -1.579369     0.320188
 C     2.894146    -0.536997     0.467206
 C     1.905835    -0.715499     1.485085
 C     0.906908     0.274081     1.316508
 C     1.256723     1.065625     0.189491
 H     0.676108     1.879014    -0.219335
 H     1.911954    -1.491800     2.235704
Fe     1.071448    -0.901806    -0.362629
 C     1.094439    -1.701661    -2.252183
 C    -0.114783    -1.002259    -2.024542
 C    -0.762040    -1.609512    -0.906605
 C     0.066734    -2.675204    -0.438919
 C     1.203189    -2.731659    -1.279623
 C     2.477258     0.571487    -0.331079
 H     0.019261     0.385466     1.920449
Sb    -2.522895    -0.963932     0.012106
 C    -4.356797    -1.491922    -0.896693
 C    -5.320015    -2.156973    -0.147392
 C    -6.524590    -2.513810    -0.738139
 C    -6.758060    -2.214011    -2.072210
 C    -5.793103    -1.549113    -2.817866
 C    -4.592222    -1.178081    -2.232162
 C     4.862900    -1.273779    -1.419174
 C     5.417720    -0.070813    -1.856304
 C     5.735002     0.114186    -3.193155
 C     5.506877    -0.902858    -4.111922
 C     4.972595    -2.110081    -3.685620
 C     4.660289    -2.294607    -2.345676
 C     5.609210    -0.571330     1.216207
 C     6.923311    -1.043876     1.243382
 C     7.911292    -0.349987     1.922199
 C     7.597780     0.820277     2.603563
 C     6.293101     1.289700     2.595453
 C     5.304470     0.600938     1.903507
 C    -2.515394    -2.242882     1.730005
 C    -2.272920    -1.781938     3.019916
 C    -2.209054    -2.681620     4.076009
 C    -2.384929    -4.039578     3.851151
 C    -2.628339    -4.503185     2.565852
 C    -2.693910    -3.606711     1.508337
 O    -2.464225     0.716519    -1.296807
 C    -2.136926     1.822209    -0.671249
 C    -2.127707     1.776446     0.735125
 C    -1.757200     2.885722     1.474031
 C    -1.403670     4.075737     0.825039
 C    -1.412255     4.130364    -0.566054
 C    -1.773782     3.001760    -1.311422
 O    -2.439087     0.610372     1.300073
Cl    -1.722887     2.750048     3.185909
Cl    -0.955665     5.450371     1.749762
Cl    -0.974557     5.579153    -1.376488
Cl    -1.760739     3.014724    -3.028870
 H    -0.478553    -0.143978    -2.566020
 H     1.832691    -1.463205    -3.002909
 H     2.031347    -3.413171    -1.163472
 H    -0.126267    -3.304673     0.415781
 H     2.985631     0.937348    -1.209450
 H    -5.142263    -2.397476     0.894710
 H    -7.279712    -3.025094    -0.152517
 H    -7.697530    -2.496423    -2.533419
 H    -5.977669    -1.311716    -3.859167
 H    -3.852084    -0.639101    -2.809787
 H    -2.886394    -3.987075     0.509280
 H    -2.767895    -5.562644     2.383872
 H    -2.332981    -4.737980     4.678618
 H    -2.019972    -2.316967     5.079343
 H    -2.135749    -0.724217     3.203800
 H     5.606305     0.724989    -1.143749
 H     6.162909     1.055430    -3.519826
 H     5.756007    -0.756939    -5.156903
 H     4.805647    -2.913308    -4.394461
 H     4.259968    -3.246695    -2.013830
 H     7.176060    -1.962167     0.721544
 H     8.928310    -0.726079     1.925926
 H     8.368803     1.360911     3.140664
 H     6.039886     2.201543     3.125022
 H     4.290660     0.984393     1.896376

   78
6O (closed) in chloroform (scf done: -4076.301704)
 C     2.899373     0.463259    -1.375629
 C     1.770573     0.895535    -0.691432
 C     1.893117     1.305537     0.656130
 C     3.133740     1.258488     1.276969
 C     4.266151     0.821669     0.580423
 C     4.148978     0.424490    -0.746075
 O     0.567373     0.927213    -1.228618
Sb    -0.929712     1.446766     0.138419
 C    -2.068690     1.479869     1.944015
 C    -3.351018     2.014232     1.911453
 C    -4.124271     2.046867     3.065436
 C    -3.612183     1.550631     4.255540
 C    -2.326272     1.026539     4.291692
 C    -1.554606     0.990600     3.138552
 O     0.799956     1.705441     1.272235
Cl     3.225363     1.723064     2.930076
Cl     5.786866     0.752075     1.377754
Cl     5.525696    -0.130447    -1.610587
Cl     2.719998    -0.024301    -3.016285
 O    -0.527032    -0.685573     0.815934
 P    -0.372563    -2.088482     0.276521
 C     1.358201    -2.548462     0.221937
 C     1.891050    -3.354765    -0.780400
 C     3.242330    -3.667645    -0.767909
 C     4.059026    -3.179776     0.241750
 C     3.528102    -2.381121     1.246762
 C     2.180888    -2.064689     1.239672
 C    -2.369785     0.668686    -1.218781
 C    -2.377093     0.854284    -2.630816
 C    -3.550807     0.251981    -3.153500
 C    -4.275691    -0.310737    -2.069893
 C    -3.550471    -0.057127    -0.877513
Fe    -2.403754    -1.130978    -2.177230
 C    -2.282255    -3.081496    -1.596276
 C    -1.059906    -2.382830    -1.333745
 C    -0.563665    -1.887122    -2.582132
 C    -1.469049    -2.285766    -3.592090
 C    -2.526971    -3.015877    -2.986979
 C    -0.987614     3.504164    -0.445401
 C     0.018671     4.379073    -0.045807
 C    -0.036581     5.719083    -0.403679
 C    -1.100808     6.197608    -1.155737
 C    -2.110750     5.332299    -1.550501
 C    -2.052580     3.989924    -1.198500
 C    -1.229684    -3.205354     1.391877
 C    -1.029543    -4.582867     1.329629
 C    -1.726515    -5.419080     2.185893
 C    -2.620812    -4.883195     3.105323
 C    -2.816199    -3.511116     3.171695
 C    -2.121121    -2.668385     2.316227
 H    -1.597495     1.332436    -3.204326
 H    -3.820712     0.192137    -4.197139
 H    -5.193994    -0.873545    -2.144860
 H    -3.827659    -0.379594     0.114946
 H     0.315925    -1.275982    -2.708610
 H    -1.393522    -2.031113    -4.638291
 H    -3.391451    -3.417009    -3.493539
 H    -2.909450    -3.550837    -0.854376
 H    -0.326373    -5.002203     0.617697
 H    -1.569449    -6.490360     2.140505
 H    -3.162715    -5.540090     3.776135
 H    -3.508203    -3.092652     3.893361
 H    -2.255629    -1.594005     2.367663
 H     1.258031    -3.722928    -1.579061
 H     3.659485    -4.282876    -1.556325
 H     5.117665    -3.411938     0.240595
 H     4.170038    -1.988317     2.026295
 H     1.766760    -1.422520     2.008414
 H     0.846114     4.016490     0.552379
 H     0.754630     6.391717    -0.091521
 H    -1.142962     7.244955    -1.433083
 H    -2.945531     5.699918    -2.136991
 H    -2.844794     3.324772    -1.525326
 H    -3.763784     2.408858     0.987901
 H    -5.125353     2.462102     3.032795
 H    -4.213460     1.576268     5.157453
 H    -1.921185     0.644096     5.222104
 H    -0.552185     0.582079     3.164235

   78
6O (open) in chloroform (scf done: -4076.281660)
 C     2.028128     3.044078     1.102804
 C     2.323984     1.809009     0.537197
 C     2.290123     1.671709    -0.862746
 C     1.963675     2.747524    -1.668909
 C     1.678637     3.993469    -1.095482
 C     1.710413     4.138104     0.288948
 O     2.606075     0.731510     1.230122
Sb     2.554780    -1.032465     0.035827
 O     2.532156     0.456601    -1.352599
Cl     1.895555     2.501726    -3.367275
Cl     1.284825     5.325493    -2.103341
Cl     1.354973     5.656144     1.007377
Cl     2.040244     3.168704     2.815745
 C     0.770544    -1.511050     1.012130
 C     0.184216    -0.798369     2.101031
 C    -1.063407    -1.402638     2.386712
 C    -1.258418    -2.478320     1.478622
 C    -0.135174    -2.545069     0.621746
Fe    -1.024247    -0.718322     0.453304
 C    -2.326654     0.838287     0.341160
 C    -2.828818    -0.303520    -0.358824
 C    -1.890959    -0.621064    -1.389493
 C    -0.831201     0.313727    -1.320025
 C    -1.098361     1.212820    -0.252406
 P    -4.331774    -1.220175    -0.038125
 C    -5.556959    -0.516452    -1.162894
 C    -6.685614    -1.280885    -1.454625
 C    -7.669349    -0.776684    -2.290263
 C    -7.532091     0.492350    -2.838684
 C    -6.407344     1.254662    -2.556356
 C    -5.419489     0.751788    -1.721698
 C    -4.840693    -0.720016     1.622897
 C    -5.342689     0.549858     1.900490
 C    -5.676744     0.896470     3.200389
 C    -5.519931    -0.025484     4.227643
 C    -5.037188    -1.297507     3.953048
 C    -4.699264    -1.645181     2.653277
 C     4.366580    -1.602555     0.964037
 C     5.267974    -2.395242     0.263416
 C     6.456653    -2.781959     0.867346
 C     6.735760    -2.383966     2.166466
 C     5.832571    -1.591729     2.863380
 C     4.648235    -1.191179     2.263603
 C     2.452239    -2.418008    -1.593669
 C     2.246685    -2.026530    -2.912610
 C     2.118913    -2.987158    -3.907429
 C     2.193684    -4.336429    -3.592434
 C     2.399599    -4.730747    -2.277847
 C     2.529091    -3.773586    -1.281277
 H    -0.459353     2.019546     0.073223
 H    -1.966663    -1.453993    -2.071582
 H     0.045529     0.320044    -1.949699
 H     0.612294     0.064498     2.585168
 H    -1.769869    -1.070333     3.132432
 H    -2.142492    -3.091260     1.390859
 H    -0.003739    -3.230879    -0.200590
 H    -2.785991     1.302432     1.199936
 H     5.054769    -2.712492    -0.751106
 H     7.163723    -3.393599     0.319161
 H     7.662713    -2.689422     2.638199
 H     6.052796    -1.277888     3.877152
 H     3.957119    -0.554665     2.801124
 H     2.689332    -4.100421    -0.257894
 H     2.458713    -5.783229    -2.025361
 H     2.091009    -5.082353    -4.372277
 H     1.958302    -2.676887    -4.933736
 H     2.186441    -0.976056    -3.166143
 H    -5.482064     1.268345     1.099707
 H    -6.066062     1.885660     3.411937
 H    -5.784023     0.246446     5.243293
 H    -4.926138    -2.021803     4.751861
 H    -4.332874    -2.639382     2.425287
 H    -6.780970    -2.274959    -1.032004
 H    -8.543924    -1.375477    -2.517318
 H    -8.301685     0.885181    -3.493466
 H    -6.294497     2.240841    -2.991791
 H    -4.535075     1.344592    -1.515300
 O    -4.199903    -2.695368    -0.174631

   78
6S (closed) in chloroform (scf done: -4399.170519)
 C     2.250449     0.639267     0.663772
 C     1.893930     0.171147    -0.619881
 C     2.785009    -0.625735    -1.326734
 C     4.005454    -1.008569    -0.759144
 C     4.329799    -0.593594     0.527289
 C     3.449531     0.234527     1.233473
 O     0.713667     0.528168    -1.086217
Sb    -0.324243     1.843424     0.174096
 O     1.412145     1.458877     1.266012
Cl     2.358400    -1.109999    -2.921139
Cl     5.088190    -2.000312    -1.649747
Cl     5.799458    -1.099876     1.259389
Cl     3.815489     0.784644     2.820163
 S    -1.110842    -0.504796     1.651699
 P    -1.255639    -2.101563     0.475215
 C    -1.994049    -1.859602    -1.136879
 C    -3.380926    -2.052688    -1.429726
 C    -3.568976    -1.816009    -2.811218
 C    -2.311644    -1.479301    -3.379471
 C    -1.338201    -1.494076    -2.354348
Fe    -2.795470    -0.151599    -1.896848
 C    -3.550332     1.541245    -2.759760
 C    -4.279446     1.225804    -1.582668
 C    -3.373402     1.213395    -0.493361
 C    -2.074678     1.529770    -0.991740
 C    -2.191174     1.727702    -2.397977
 C     0.332488    -2.916432     0.212302
 C     1.323144    -2.772836     1.181756
 C     2.525101    -3.447002     1.046795
 C     2.746547    -4.260150    -0.056346
 C     1.764713    -4.399948    -1.026256
 C     0.556716    -3.732414    -0.895097
 C    -2.340912    -3.312379     1.279921
 C    -3.385815    -2.869779     2.087333
 C    -4.260904    -3.785151     2.651866
 C    -4.094002    -5.143085     2.419025
 C    -3.048884    -5.586772     1.620386
 C    -2.173850    -4.676045     1.049063
 C    -1.177124     2.688288     1.949133
 C    -2.284710     3.516117     1.806120
 C    -2.855151     4.115062     2.921749
 C    -2.319625     3.885961     4.181107
 C    -1.211734     3.061552     4.322993
 C    -0.637227     2.463031     3.209716
 C     0.468069     3.581266    -0.773284
 C     1.823961     3.880327    -0.679968
 C     2.330076     5.025183    -1.279922
 C     1.484683     5.883926    -1.968667
 C     0.130305     5.596129    -2.056501
 C    -0.375167     4.447231    -1.462757
 H    -1.377536     1.944242    -3.073546
 H    -3.949111     1.582837    -3.762257
 H    -5.330870     0.985375    -1.533766
 H    -3.608394     0.972558     0.532011
 H    -0.297228    -1.234011    -2.450484
 H    -2.134413    -1.202703    -4.407719
 H    -4.514119    -1.846544    -3.331516
 H    -4.143950    -2.320189    -0.715172
 H    -1.356755    -5.032052     0.432980
 H    -2.909673    -6.646978     1.444050
 H    -4.775244    -5.857835     2.866232
 H    -5.071253    -3.435215     3.280720
 H    -3.503439    -1.809705     2.279816
 H    -0.202830    -3.840064    -1.660010
 H     1.941926    -5.021978    -1.895573
 H     3.694509    -4.772944    -0.168157
 H     3.298176    -3.321920     1.795660
 H     1.153248    -2.119035     2.029169
 H     2.491790     3.227381    -0.131181
 H     3.388766     5.247114    -1.205646
 H     1.881490     6.778784    -2.434748
 H    -0.535959     6.264779    -2.590111
 H    -1.434925     4.232633    -1.549321
 H    -2.719494     3.699153     0.828648
 H    -3.719061     4.759718     2.804432
 H    -2.764991     4.351648     5.053031
 H    -0.789172     2.883100     5.305499
 H     0.230317     1.824695     3.322421

   78
6S (open) in chloroform (scf done: -4399.165156)
 C    -2.567513    -3.700913     1.451620
 C    -2.489869    -2.331461     1.696014
 C    -2.262481    -1.875540     2.990493
 C    -2.113021    -2.785859     4.028529
 C    -2.187794    -4.149126     3.781099
 C    -2.416172    -4.607677     2.491356
Sb    -2.612951    -1.025283     0.003831
 C    -4.404762    -1.675027    -0.909216
 C    -5.305792    -2.435946    -0.173900
 C    -6.480283    -2.875060    -0.769667
 C    -6.745057    -2.561012    -2.094571
 C    -5.842173    -1.800129    -2.826008
 C    -4.672317    -1.347189    -2.235199
 O    -2.692430     0.679986    -1.271717
 C    -2.425376     1.792351    -0.629689
 C    -2.143279     3.002925    -1.252399
 C    -1.840927     4.137913    -0.490515
 C    -1.809907     4.058839     0.899260
 C    -2.080599     2.837739     1.530277
 C    -2.393112     1.721440     0.775159
Cl    -2.153388     3.045947    -2.969325
 O    -2.621609     0.527502     1.321080
Cl    -2.010946     2.672584     3.238233
Cl    -1.434115     5.441416     1.843881
Cl    -1.503228     5.624825    -1.279096
 C    -0.815338    -1.515436    -0.943135
 C    -0.228576    -0.836285    -2.052854
 C     1.026185    -1.439001    -2.310185
 C     1.223016    -2.480206    -1.364024
 C     0.096341    -2.526799    -0.510833
Fe     0.968543    -0.686183    -0.402191
 C     1.008824     1.275945     0.211639
 C     2.250923     0.888133    -0.342973
 C     2.751813    -0.211799     0.422934
 C     1.800486    -0.491527     1.450621
 C     0.733062     0.426435     1.317059
 P     4.310046    -1.072599     0.217835
 S     4.285175    -2.924703     0.843183
 C     5.524554    -0.039731     1.080534
 C     6.852656    -0.464386     1.100028
 C     7.814979     0.297317     1.739768
 C     7.457690     1.483796     2.370495
 C     6.137188     1.905517     2.358568
 C     5.169164     1.147428     1.712510
 C     4.728945    -0.885617    -1.538714
 C     5.120388     0.354972    -2.040359
 C     5.380264     0.505478    -3.393447
 C     5.260708    -0.581743    -4.249461
 C     4.893003    -1.822845    -3.748816
 C     4.630667    -1.975966    -2.395487
 H     0.365547     2.056668    -0.165263
 H     1.881553    -1.291280     2.170292
 H    -0.154249     0.452922     1.930878
 H    -0.661748     0.005168    -2.569254
 H     1.734892    -1.129354    -3.063547
 H     2.106735    -3.089482    -1.255214
 H    -0.033782    -3.184939     0.334084
 H     2.718940     1.318617    -1.214057
 H    -5.103364    -2.687890     0.860961
 H    -7.187479    -3.461827    -0.195115
 H    -7.660747    -2.907669    -2.559763
 H    -6.051462    -1.551932    -3.860088
 H    -3.981636    -0.734868    -2.800816
 H    -2.746117    -4.078419     0.449002
 H    -2.475982    -5.671403     2.291651
 H    -2.067657    -4.855781     4.594293
 H    -1.935275    -2.425255     5.035358
 H    -2.203032    -0.813801     3.191887
 H     5.234574     1.202478    -1.373158
 H     5.683953     1.471813    -3.779006
 H     5.466974    -0.462939    -5.307014
 H     4.814698    -2.676426    -4.412173
 H     4.362468    -2.945333    -1.990640
 H     7.127091    -1.397351     0.619468
 H     8.846366    -0.035681     1.750752
 H     8.211899     2.077433     2.874377
 H     5.854671     2.827581     2.853341
 H     4.138803     1.482652     1.705138

   78
 6S (closed) in chloroform (-6402.37724113)
 C     3.225546     0.034006     0.995200
 C     2.894874    -0.952465     0.069516
 C     3.705819    -1.161619    -1.045659
 C     4.840416    -0.386951    -1.226533
 C     5.169518     0.593066    -0.300660
 C     4.362709     0.802423     0.808890
 P     1.461125    -2.005698     0.372153
Se     0.031640    -1.096796     1.697564
Sb    -1.846636     0.560539     0.109088
 C    -3.003309     0.170575     1.875803
 C    -4.178889    -0.560397     1.744410
 C    -4.970480    -0.813740     2.856939
 C    -4.587267    -0.339744     4.103560
 C    -3.414371     0.390790     4.235094
 C    -2.622194     0.649410     3.124293
 C     2.063296    -3.525049     1.156032
 C     1.156493    -4.356938     1.811331
 C     1.588188    -5.550839     2.365826
 C     2.925294    -5.915563     2.279326
 C     3.830836    -5.084446     1.636081
 C     3.403915    -3.891609     1.071412
 C     0.866372    -2.525804    -1.232167
 C     0.472379    -3.856985    -1.578539
 C     0.145884    -3.866118    -2.954511
 C     0.333696    -2.554449    -3.465472
 C     0.767631    -1.720781    -2.410206
Fe    -1.039612    -2.531909    -1.945364
 C    -2.875589    -3.352763    -1.552567
 C    -2.471565    -2.505517    -0.491619
 C    -2.272758    -1.194622    -1.019043
 C    -2.551725    -1.248493    -2.414954
 C    -2.922508    -2.578323    -2.741924
 C    -3.101648     1.962313    -0.895281
 C    -2.760238     3.310092    -0.942495
 C    -3.592151     4.220069    -1.580266
 C    -4.773718     3.790993    -2.169071
 C    -5.122818     2.449072    -2.119078
 C    -4.287879     1.538157    -1.485649
 O    -0.219588     0.992967    -1.153123
 C     0.615282     1.881557    -0.653590
 C     1.750770     2.324524    -1.320807
 C     2.622402     3.239488    -0.719905
 C     2.360830     3.701744     0.564664
 C     1.203376     3.283387     1.231562
 C     0.314953     2.406540     0.623655
Cl     2.043774     1.739761    -2.911937
Cl     4.015524     3.777340    -1.568210
Cl     3.450902     4.781240     1.339003
Cl     0.827770     3.848228     2.811128
 O    -0.817792     2.033229     1.182160
 H    -2.458865    -0.426070    -3.108090
 H    -3.150654    -2.945897    -3.731202
 H    -3.063568    -4.413398    -1.478871
 H    -2.305995    -2.798428     0.533773
 H     0.951725    -0.660749    -2.460926
 H     0.126916    -2.231095    -4.474339
 H    -0.222502    -4.717093    -3.506839
 H     0.426254    -4.697411    -0.903801
 H     4.118622    -3.246615     0.574992
 H     4.876845    -5.361168     1.575308
 H     3.262866    -6.846090     2.720934
 H     0.879197    -6.193698     2.874245
 H     0.117176    -4.060401     1.896342
 H     3.449062    -1.919702    -1.775949
 H     5.462494    -0.542796    -2.099903
 H     6.049718     1.206522    -0.452232
 H     4.607561     1.580182     1.522501
 H     2.578845     0.209892     1.846958
 H    -1.847451     3.660292    -0.475321
 H    -3.316016     5.268018    -1.614874
 H    -5.423083     4.503317    -2.665474
 H    -6.045367     2.108071    -2.575586
 H    -4.571264     0.491051    -1.464683
 H    -4.487501    -0.947121     0.778724
 H    -5.886354    -1.383802     2.747435
 H    -5.203499    -0.539032     4.973033
 H    -3.112790     0.764795     5.207168
 H    -1.711368     1.225945     3.229588

   78
6Se (open) in chloroform (scf done: -6402.371500)
 C    -2.458035    -3.811956     1.321489
 C    -2.459178    -2.449714     1.613053
 C    -2.219408    -2.024677     2.915825
 C    -1.978717    -2.958627     3.914929
 C    -1.974793    -4.314584     3.620330
 C    -2.215860    -4.742394     2.322386
Sb    -2.708508    -1.097384    -0.027733
 C    -4.465669    -1.840497    -0.936349
 C    -5.300456    -2.684131    -0.213233
 C    -6.452624    -3.182690    -0.805762
 C    -6.760649    -2.844674    -2.115345
 C    -5.923957    -2.000877    -2.834457
 C    -4.777339    -1.488793    -2.246437
 O    -2.929595     0.643812    -1.237213
 C    -2.725006     1.747532    -0.558327
 C    -2.531900     2.995649    -1.139497
 C    -2.292819     4.119948    -0.340150
 C    -2.236440     3.993291     1.045349
 C    -2.416191     2.734974     1.634254
 C    -2.665001     1.628241     0.842281
Cl    -2.570386     3.099408    -2.853404
 O    -2.804143     0.402603     1.346332
Cl    -2.311286     2.513469     3.334062
Cl    -1.939781     5.363088     2.035578
Cl    -2.063766     5.653059    -1.077645
 C    -0.898556    -1.422760    -1.021232
 C    -0.379561    -0.658523    -2.109112
 C     0.907425    -1.163601    -2.412861
 C     1.190774    -2.229201    -1.517267
 C     0.086323    -2.388163    -0.648769
Fe     0.835317    -0.499161    -0.472340
 C     0.749137     1.433869     0.224159
 C     2.005828     1.157522    -0.362781
 C     2.593442     0.064151     0.349655
 C     1.680192    -0.324470     1.376474
 C     0.550580     0.522106     1.296032
 P     4.208618    -0.663076     0.085450
Se     4.341830    -2.685976     0.683868
 C     5.357838     0.416851     0.977679
 C     6.721349     0.133987     0.904277
 C     7.631678     0.936870     1.568681
 C     7.187288     2.021385     2.316972
 C     5.831869     2.300736     2.396916
 C     4.914543     1.502112     1.726282
 C     4.582320    -0.370760    -1.667289
 C     4.885921     0.917087    -2.107634
 C     5.106536     1.154552    -3.455202
 C     5.034225     0.109076    -4.366553
 C     4.753017    -1.177087    -3.927361
 C     4.530817    -1.418077    -2.579780
 H     0.046941     2.181998    -0.111436
 H     1.828731    -1.146126     2.059832
 H    -0.326436     0.460924     1.922153
 H    -0.877601     0.173290    -2.580688
 H     1.579189    -0.774908    -3.163407
 H     2.114390    -2.782906    -1.449246
 H     0.016664    -3.089447     0.168100
 H     2.429570     1.655417    -1.220426
 H    -5.063654    -2.954392     0.809646
 H    -7.108719    -3.834430    -0.240700
 H    -7.658742    -3.237525    -2.578105
 H    -6.167313    -1.734147    -3.856388
 H    -4.139322    -0.812902    -2.801500
 H    -2.645788    -4.164420     0.311572
 H    -2.214913    -5.800274     2.086130
 H    -1.783273    -5.039517     4.403176
 H    -1.791515    -2.622200     4.928381
 H    -2.221586    -0.968899     3.154200
 H     4.961460     1.733801    -1.398027
 H     5.342276     2.157002    -3.793066
 H     5.209836     0.296313    -5.419715
 H     4.711694    -1.997561    -4.634328
 H     4.331635    -2.422781    -2.223664
 H     7.064667    -0.721257     0.332019
 H     8.690821     0.715232     1.507268
 H     7.901467     2.646950     2.840121
 H     5.482238     3.143305     2.982206
 H     3.856432     1.726724     1.789106
